# Supplementary material for: Physiological and Multi-Omics Analysis in Leaves of Solanum americanum in Response to Cd Toxicity
Source: Plants (Basel). 2025 Jul 10;14(14):2131. doi: 10.3390/plants14142131 (PMC12299026; doi:10.3390/plants14142131)
Supplement: Supplementary file 1 [file plants-14-02131-s001.zip]

Archive with 3 entries (3 files):
- Supplementary A-Text.pdf
- Supplementary B-Figure add S9-S11.pdf
- Supplementary C-Table.xlsx
