# Supplementary material for: Physiological and Multi-Omics Analysis in Leaves of Solanum americanum in Response to Cd Toxicity
Source: Plants (Basel). 2025 Jul 10;14(14):2131. doi: 10.3390/plants14142131 (PMC12299026; doi:10.3390/plants14142131)
Supplement: Supplementary file 1 [file plants-14-02131-s001.zip › Supplementary C-Table.xlsx]

## Sheet: Table S1
Table S1. Primer sequences for qPCR analysis of randomly selected DEGs
DEG ID	Primer sequence
TRINITY_DN579327_c5_g3	F: ACCGTCTTTCTCAATCG
	R: CAATGCCGAGTAGAAGA
TRINITY_DN456597_c3_g3	F: TCTCCAAATGGCTCAG
	R: TTCACCACTGCTACTG
TRINITY_DN570330_c2_g2	F: GATATTGTTCTG
	R: AAGCACATTGTATCC
TRINITY_DN563138_c10_g3	F: TCCGATTATCTGGCTTA
	R: GTGTTCTAGCAGGATT
TRINITY_DN577431_c3_g7	F: AACTTCCTCACCATAGAT
	R: TAGACTTCAATGGCGTAG
TRINITY_DN545913_c3_g2	F: TCATTCCTCCTTGAAC
	R: CCAAGAATACCGTGAA
TRINITY_DN528135_c0_g1	F: GGATGGTAAGGGCAAAT
	R: GGGAACTGTGAAGTGATT
TRINITY_DN574414_c2_g3	F: GCCATAACCATCTTACC
	R: AACACAACTCCACCAG
TRINITY_DN571940_c1_g4	F: TAGACGCTCACTTATCG
	R: TTGAGTGGTGGACAGAG
TRINITY_DN576868_c1_g2	F: TTTGGTTGTTGGTCTAAA
	R: AGCATTGGTCCTTCTGAT
TRINITY_DN570653_c3_g2	F: GTACAATGTCATCAGAGA
	R: CCACCAACTTCCTCAATA
TRINITY_DN555932_c1_g1	F: GTGATTCTGCTTCAACT
	R: TCCTTCTTCATCCACTT
TRINITY_DN571950_c1_g6	F: AAATGTGGAACCAGAA
	R: GTTCGGGCTCTACTG
TRINITY_DN571287_c7_g5	F: TGTCATCGTTGGTTCTG
	R: TGCTATCTCCTGGTGAA

## Sheet: Table S2
Table S2. Summary of read statistics from RNA sequencing of S. americanum
Sample	Readsum	Basesum	GC	Q20	Q30
SH-0d-L1	25060045	7518013500	0.427	0.9802	0.9392
SH-0d-L2	22431995	6729598500	0.4258	0.9789	0.9388
SH-0d-L3	25368096	7610428800	0.4248	0.9779	0.9365
SH-3d-L1	23618197	7085459100	0.4295	0.9805	0.9426
SH-3d-L2	22624423	6787326900	0.4286	0.9778	0.9366
SH-3d-L3	23528120	7058436000	0.4267	0.9783	0.9372
SH-7d-L1	20614296	6184288800	0.429	0.9796	0.9405
SH-7d-L2	23869618	7160885400	0.4309	0.9783	0.9375
SH-7d-L3	20157450	6047235000	0.4314	0.979	0.9383

## Sheet: Table S3
Table S3. Summary statistics of splicing length
	Transcript	Unigene
Sequence Number	603434	567870
Total length (bp)	238867052	210610577
Max. Length (bp)	18021	18021
Mean Length (bp)	395	370
N50 (bp)	344	314
N90 (bp)	234	231
GC%	45.18	46.02

## Sheet: Table S4
Table S4. Summary statistics of Unigene functional annotations
Total Unigenes	Nr	Swissport	KOG	COG	Pfam	KEGG	GO
14890	12560	10964	7356	3916	9005	10026	8946

## Sheet: Table S5
Table S5. Mass spectrometric data results for S. americanum
Total spectrum	Matched spectrum	Peptide	Unique peptides	Identified proteins	Quantifiable proteins
7096773	885147	62975	57984	11462	9029

## Sheet: Table S6
Table S6. Metabolites classi fication in leaves of S. americanum
3d	Metabolites	VIP	mean_SH_3d_L	sd_SH_3d_L	mean_SH_0d_L	sd_SH_0d_L	Fold Change_SH_3d_L/SH_0d_L	log2(FC_SH_3d_L/SH_0d_L)	p.value	FDR	mz	rt	ppm	exact_mass	formula	KEGG	posneg	InChI	SMILES	Superclass
M397T817	S-Adenosylmethionine	1.28262	292405	184388	6.86742e+06	2.29552e+06	0.042579	-4.5537	0.00778812	0.0354059	397.226	817.43	2.34459	398.137	C15H22N6O5S	C00019	neg	InChI=1S/C15H22N6O5S/c1-27(3-2-7(16)15(24)25)4-8-10(22)11(23)14(26-8)21-6-20-9-12(17)18-5-19-13(9)21/h5-8,10-11,14,22-23H,2-4,16H2,1H3,(H2-,17,18,19,24,25)/t7-,8+,10+,11+,14+,27?/m0/s1	NULL	Nucleosides, nucleotides, and analogues
M129T446	4-Guanidinobutanal	1.41095	1.49827e+07	310754	1.82301e+08	2.1117e+07	0.082186	-3.605	0.000163391	0.00378604	129.092	446.488	11.4531	129.09	C5H11N3O	C02647	pos	InChI=1S/C5H11N3O/c6-5(7)8-3-1-2-4-9/h4H,1-3H2,(H4,6,7,8)	[H]C(=O)CCCNC(N)=N	Organic oxygen compounds
M334T749	Nicotinamide Ribotide	1.37944	249943	50620.2	2.96743e+06	613541	0.084229	-3.5695	0.00157229	0.0133758	334.295	749.48	2.33867	334.057	C11H15N2O8P	C00455	pos	InChI=1S/C11H15N2O8P/c12-10(16)6-2-1-3-13(4-6)11-9(15)8(14)7(21-11)5-20-22(17,18)19/h1-4,7-9,11,14-15H,5H2,(H3-,12,16,17,18,19)/t7-,8-,9-,11-/m1/s1	NC(=O)C1=CC=C[N+](=C1)[C@@H]1O[C@H](COP(O)([O-])=O)[C@@H](O)[C@H]1O	Nucleosides, nucleotides, and analogues
M153T474_2	Xylitol	1.25174	1.54727e+06	1.21843e+06	1.03379e+07	3.96998e+06	0.14967	-2.7401	0.0214579	0.0716162	153.127	473.502	2.3492	152.069	C5H12O5	C00379	pos	InChI=1S/C5H12O5/c6-1-3(8)5(10)4(9)2-7/h3-10H,1-2H2/t3-,4+,5?	OC[C@H](O)C(O)[C@H](O)CO	Organic oxygen compounds
M153T207	(-)-cis-Carveol	1.42412	8.42355e+06	120447	5.14039e+07	1.83763e+06	0.16387	-2.6094	2.23776e-06	0.00052801	153.128	206.652	4.02054	152.12	C10H16O	C11395	pos	InChI=1S/C10H16O/c1-7(2)9-5-4-8(3)10(11)6-9/h4,9-11H,1,5-6H2,2-3H3/t9-,10-/m1/s1	CC(=C)[C@@H]1CC=C(C)[C@H](O)C1	Lipids and lipid-like molecules
M199T442	Epoxy-3E-H2HPP	1.42497	2.06758e+06	94599.5	8.41101e+06	168986	0.24582	-2.0243	5.77965e-07	0.000353897	199.058	441.902	0.351928	198.053	C9H10O5	C21086	pos	NULL	NULL	others
M128T106	(R)-5,6-Dihydrothymine	1.35711	8.46915e+06	6.51485e+06	3.32784e+07	2.34742e+06	0.25449	-1.9743	0.00343092	0.0210661	128.071	105.87	0.0757323	128.059	C5H8N2O2	C21028	pos	NULL	NULL	others
M166T97	Normetanephrine	1.37943	3.41424e+06	292585	1.1963e+07	1.91463e+06	0.2854	-1.8089	0.00157288	0.0133758	166.086	97.4918	12.3886	183.089	C9H13NO3	C05589	pos	InChI=1S/C9H13NO3/c1-13-9-4-6(8(12)5-10)2-3-7(9)11/h2-4,8,11-12H,5,10H2,1H3	COC1=CC(=CC=C1O)C(O)CN	Benzenoids
M210T166	N-Acetyldemethylphosphinothricin	1.41164	6.10176e+06	288625	1.94119e+07	1.61433e+06	0.31433	-1.6696	0.000148581	0.00356929	210.061	165.659	1.20637	209.045	C6H12NO5P	C17949	pos	InChI=1S/C6H12NO5P/c1-4(8)7-5(6(9)10)2-3-13(11)12/h5,13H,2-3H2,1H3,(H,7,8)(H,9,10)(H,11,12)/t5-/m0/s1	CC(=O)N[C@@H](CCP(O)=O)C(O)=O	Organic acids and derivatives
M166T338	L-Phenylalanine	1.39193	2.38046e+07	1.12898e+06	7.4027e+07	9.59558e+06	0.32157	-1.6368	0.000842648	0.00932334	166.086	337.898	4.1015	165.079	C9H11NO2	C00079	pos	InChI=1S/C9H11NO2/c10-8(9(11)12)6-7-4-2-1-3-5-7/h1-5,8H,6,10H2,(H,11,12)/t8-/m0/s1	N[C@@H](CC1=CC=CC=C1)C(O)=O	Organic acids and derivatives
M147T165	Methyloxaloacetate	1.40306	2.12807e+06	165675	6.37375e+06	644524	0.33388	-1.5826	0.000381332	0.00591221	147.029	165.268	0.0278857	146.022	C5H6O5	C06030	pos	InChI=1S/C5H6O5/c1-2(4(7)8)3(6)5(9)10/h2H,1H3,(H,7,8)(H,9,10)/t2-/m0/s1	C[C@H](C(O)=O)C(=O)C(O)=O	Organic acids and derivatives
M103T77_1	2-Ketobutyric acid	1.34559	5.73734e+06	2.4301e+06	1.68933e+07	2.35846e+06	0.33962	-1.558	0.00466401	0.0254984	102.971	76.6146	0.544855	102.032	C4H6O3	C00109	pos	InChI=1S/C4H6O3/c1-2-3(5)4(6)7/h2H2,1H3,(H,6,7)	CCC(=O)C(O)=O	Organic acids and derivatives
M337T843	8-Isoprostane	1.22628	2.35718e+06	1.23318e+06	6.87815e+06	1.96851e+06	0.3427	-1.545	0.0280163	0.0868418	337.237	843.045	3.83232	354.241	C20H34O5	C13809	pos	InChI=1S/C20H40/c1-3-5-7-9-11-13-16-20-18-14-17-19(20)15-12-10-8-6-4-2/h19-20H,3-18H2,1-2H3/t19-,20+/m1/s1	[H][C@@]1(CCCCCCC)CCC[C@]1([H])CCCCCCCC	Hydrocarbons and hydrocarbon derivatives
M126T77	Taurine	1.37017	4.78692e+07	9.91425e+06	1.29665e+08	1.78284e+07	0.36918	-1.4376	0.00225793	0.0164396	125.986	76.5775	3.0401	125.015	C2H7NO3S	C00245	pos	InChI=1S/C2H7NO3S/c3-1-2-7(4,5)6/h1-3H2,(H,4,5,6)	NCCS(O)(=O)=O	Organic acids and derivatives
M191T75_2	Citric acid	1.33717	4.92748e+08	4.02044e+07	1.31459e+09	1.8475e+08	0.37483	-1.4157	0.00166664	0.0151753	191.018	75.4642	1.97845	192.027	C6H8O7	C00158	neg	InChI=1S/C6H8O7/c7-3(8)1-6(13,5(11)12)2-4(9)10/h13H,1-2H2,(H,7,8)(H,9,10)(H,11,12)	OC(=O)CC(O)(CC(O)=O)C(O)=O	Organic acids and derivatives
M264T368	Thiamine Aldehyde	1.42422	2.03972e+06	104562	5.361e+06	90243.7	0.38047	-1.3941	1.98634e-06	0.000506306	264.082	367.836	0.0642358	263.097	C12H15N4OS	C05856	pos	InChI=1S/C12H15N4OS/c1-8-11(3-4-17)18-7-16(8)6-10-5-14-9(2)15-12(10)13/h4-5,7H,3,6H2,1-2H3,(H2,13,14,15)/q+1	[H]C(=O)Cc1sc[n+](Cc2cnc(C)nc2N)c1C	Organoheterocyclic compounds
M146T71_2	Spermidine	1.35943	2.2086e+08	8.727e+06	3.19901e+08	2.56983e+07	0.6904	-0.53449	0.0032053	0.0201967	146.165	70.9112	0.142107	145.158	C7H19N3	C00315	pos	InChI=1S/C7H19N3/c8-4-1-2-6-10-7-3-5-9/h10H,1-9H2	NCCCCNCCCN	Organic nitrogen compounds
M137T187	Urocanic acid	1.22019	1.34964e+06	259820	3.19873e+06	815502	0.42193	-1.2449	0.0200868	0.0640549	137.035	187.226	0.496566	138.043	C6H6N2O2	C00785	neg	InChI=1S/C6H6N2O2/c9-6(10)2-1-5-3-7-4-8-5/h1-4H,(H,7,8)(H,9,10)/b2-1+	OC(=O)C=CC1=CNC=N1	Organoheterocyclic compounds
M117T81	Succinic acid	1.34102	1.82381e+07	2.68311e+06	4.24184e+07	4.5881e+06	0.42996	-1.2177	0.00140231	0.0140352	117.018	80.9232	0.645874	118.027	C4H6O4	C00042	neg	InChI=1S/C4H6O4/c5-3(6)1-2-4(7)8/h1-2H2,(H,5,6)(H,7,8)	OC(=O)CCC(O)=O	Organic acids and derivatives
M331T801	dAMP	1.19972	3.40275e+06	443137	7.89963e+06	2.46174e+06	0.43075	-1.2151	0.0357366	0.103141	331.002	800.969	0.22346	331.068	C10H14N5O6P	C00360	pos	InChI=1S/C10H14N5O6P/c11-9-8-10(13-3-12-9)15(4-14-8)7-1-5(16)6(21-7)2-20-22(17,18)19/h3-7,16H,1-2H2,(H2,11,12,13)(H2,17,18,19)/t5-,6+,7+/m0/s1	NC1=NC=NC2=C1N=CN2[C@H]1C[C@H](O)[C@@H](COP(O)(O)=O)O1	Nucleosides, nucleotides, and analogues
M157T1007	Orotic acid	1.23569	3.19011e+06	433194	7.26822e+06	1.98673e+06	0.43891	-1.188	0.0254969	0.0808148	157.028	1006.99	0.294693	156.017	C5H4N2O4	C00295	pos	InChI=1S/C5H4N2O4/c8-3-1-2(4(9)10)6-5(11)7-3/h1H,(H,9,10)(H2,6,7,8,11)	OC(=O)C1=CC(=O)NC(=O)N1	Organoheterocyclic compounds
M181T830	Galactose	1.21812	1.3386e+07	2.50612e+06	3.02764e+07	8.53949e+06	0.44213	-1.1775	0.0302943	0.0918165	181.015	830.365	3.21165	180.063	C6H12O6	C00124	pos	InChI=1S/C6H12O6/c7-1-2-3(8)4(9)5(10)6(11)12-2/h2-11H,1H2/t2-,3+,4+,5-,6?/m1/s1	OC[C@H]1OC(O)[C@H](O)[C@@H](O)[C@H]1O	Organic oxygen compounds
M134T91	L-Aspartic acid	1.37272	1.35783e+08	5.61603e+06	3.03422e+08	4.03962e+07	0.4475	-1.16	0.00205741	0.0156077	134.045	90.7908	0.0305919	133.037	C4H7NO4	C00049	pos	InChI=1S/C4H7NO4/c5-2(4(8)9)1-3(6)7/h2H,1,5H2,(H,6,7)(H,8,9)/t2-/m0/s1	N[C@@H](CC(O)=O)C(O)=O	Organic acids and derivatives
M266T755	Xanthoxic acid	1.30564	9.0723e+06	3.19666e+06	1.98815e+07	2.58108e+06	0.45632	-1.1319	0.0103638	0.0427627	266.152	755.321	0.102949	266.152	C15H22O4	C13454	pos	InChI=1S/C15H22O4/c1-10(7-12(17)18)5-6-15-13(2,3)8-11(16)9-14(15,4)19-15/h5-7,11,16H,8-9H2,1-4H3,(H,17,18)/b6-5+,10-7-/t11-,14+,15-/m0/s1	CC(C=C[C@@]12O[C@]1(C)C[C@@H](O)CC2(C)C)=CC(O)=O	Lipids and lipid-like molecules
M219T208	Pantothenic acid	1.36834	1.79914e+06	46264.6	3.92718e+06	271598	0.45812	-1.1262	0.000180524	0.00532399	219.106	208.276	0.727494	219.111	C9H17NO5	C00864	neg	InChI=1S/C9H17NO5/c1-9(2,5-11)7(14)8(15)10-4-3-6(12)13/h7,11,14H,3-5H2,1-2H3,(H,10,15)(H,12,13)/t7-/m0/s1	CC(C)(CO)[C@@H](O)C(=O)NCCC(O)=O	Organic oxygen compounds
M181T1044	myo-Inositol	1.26389	6.3031e+06	757113	1.32883e+07	3.06703e+06	0.47434	-1.076	0.0186215	0.0646152	181.014	1043.63	1.45401	180.063	C6H12O6	C00137	pos	InChI=1S/C6H12O6/c7-1-2(8)4(10)6(12)5(11)3(1)9/h1-12H/t1-,2-,3-,4+,5-,6-	O[C@H]1[C@H](O)[C@@H](O)[C@H](O)[C@H](O)[C@@H]1O	Organic oxygen compounds
M302T807	Sphinganine	1.36425	2.07505e+07	710640	4.34764e+07	5.93876e+06	0.47728	-1.0671	0.00275992	0.0185576	302.305	807.453	0.954429	301.298	C18H39NO2	C00836	pos	InChI=1S/C18H39NO2/c1-2-3-4-5-6-7-8-9-10-11-12-13-14-15-18(21)17(19)16-20/h17-18,20-21H,2-16,19H2,1H3/t17-,18+/m0/s1	CCCCCCCCCCCCCCC[C@@H](O)[C@@H](N)CO	Organic nitrogen compounds
M167T77	L-4-Hydroxyphenylglycine	1.24328	7.34269e+07	3.07263e+07	1.52697e+08	2.32745e+07	0.48087	-1.0563	0.0235446	0.0762175	167.011	76.6414	8.63774	167.058	C8H9NO3	C12323	pos	InChI=1S/C8H9NO3/c9-7(8(11)12)5-1-3-6(10)4-2-5/h1-4,7,10H,9H2,(H,11,12)/t7-/m0/s1	N[C@H](C(O)=O)c1ccc(O)cc1	Organic acids and derivatives
M166T106_1	Phenyllactic acid	1.38666	8.50846e+06	206732	1.75844e+07	1.8708e+06	0.48386	-1.0473	0.00112351	0.0109122	166.072	105.576	0.682627	166.063	C9H10O3	C05607	pos	InChI=1S/C9H10O3/c10-8(9(11)12)6-7-4-2-1-3-5-7/h1-5,8,10H,6H2,(H,11,12)/t8-/m0/s1	[H][C@](O)(CC1=CC=CC=C1)C(O)=O	Phenylpropanoids and polyketides
M163T573_1	O-Ureido-L-Serine	1.31906	1.49362e+06	167683	2.90293e+06	472071	0.51452	-0.9587	0.00820452	0.0368495	163.06	572.581	5.176	163.059	C4H9N3O4	C20639	pos	NULL	NULL	others
M159T113	Oxoadipic acid	1.34229	3.26455e+08	4.82805e+07	6.33961e+08	4.5778e+07	0.51495	-0.95751	0.00132058	0.0135966	158.977	113.125	1.84524	160.037	C6H8O5	C00322	neg	InChI=1S/C6H8O5/c7-4(6(10)11)2-1-3-5(8)9/h1-3H2,(H,8,9)(H,10,11)	OC(=O)CCCC(=O)C(O)=O	Organic acids and derivatives
M468T957	Deoxyuridine-5-Triphosphate	1.37114	6.94109e+06	501335	1.27301e+07	1.33976e+06	0.54525	-0.87501	0.00218108	0.0161146	468.389	956.744	2.47818	467.974	C9H15N2O14P3	C00460	pos	InChI=1S/C9H15N2O14P3/c12-5-3-8(11-2-1-7(13)10-9(11)14)23-6(5)4-22-27(18,19)25-28(20,21)24-26(15,16)17/h1-2,5-6,8,12H,3-4H2,(H,18,19)(H,20,21)(H,10,13,14)(H2,15,16,17)/t5-,6+,8+/m0/s1	NULL	Nucleosides, nucleotides, and analogues
M147T496	Coumarin	1.40256	4.68059e+06	520417	8.52388e+06	316647	0.54912	-0.86482	0.0003983	0.00604848	147.044	495.824	0.00836803	146.037	C9H6O2	C05851	pos	InChI=1S/C9H6O2/c10-9-6-5-7-3-1-2-4-8(7)11-9/h1-6H	O=C1OC2=CC=CC=C2C=C1	Phenylpropanoids and polyketides
M120T92	L-Threonine	1.3901	2.84684e+07	2.76986e+06	5.05299e+07	3.36911e+06	0.5634	-0.82778	0.000935657	0.00988186	120.066	91.5502	0.0836344	119.058	C4H9NO3	C00188	pos	InChI=1S/C4H9NO3/c1-2(6)3(5)4(7)8/h2-3,6H,5H2,1H3,(H,7,8)/t2-,3+/m1/s1	C[C@@H](O)[C@H](N)C(O)=O	Organic acids and derivatives
M244T150	Cytidine	1.29013	1.1268e+08	1.27299e+07	1.95048e+08	3.10637e+07	0.57771	-0.79159	0.0131616	0.0505997	244.092	149.509	1.82308	243.085	C9H13N3O5	C00475	pos	InChI=1S/C9H13N3O5/c10-5-1-2-12(9(16)11-5)8-7(15)6(14)4(3-13)17-8/h1-2,4,6-8,13-15H,3H2,(H2,10,11,16)/t4-,6-,7-,8-/m1/s1	Nc1ccn([C@@H]2O[C@H](CO)[C@@H](O)[C@H]2O)c(=O)n1	Nucleosides, nucleotides, and analogues
M336T957	12-Keto-Tetrahydro-Leukotriene B4	1.33731	9.2218e+06	463392	1.53599e+07	1.91084e+06	0.60038	-0.73605	0.00566547	0.0287825	336.31	957.29	1.48353	336.23	C20H32O4	C02165	pos	InChI=1S/C20H34O4/c1-2-3-4-5-6-9-13-18(21)14-10-7-8-11-15-19(22)16-12-17-20(23)24/h7-8,11,15,19,22H,2-6,9-10,12-14,16-17H2,1H3,(H,23,24)/b8-7+,15-11-/t19-/m1/s1	CCCCCCCCC(=O)CCC=CC=C/[C@@H](O)CCCC(O)=O	Lipids and lipid-like molecules
M282T809	Oleic acid	1.3917	7.4327e+07	7.71421e+06	1.23487e+08	5.52738e+06	0.6019	-0.7324	0.000853882	0.00939381	282.279	808.507	0.0313645	282.256	C18H34O2	C00712	pos	InChI=1S/C18H34O2/c1-2-3-4-5-6-7-8-9-10-11-12-13-14-15-16-17-18(19)20/h9-10H,2-8,11-17H2,1H3,(H,19,20)/b10-9-	CCCCCCCCC=C/CCCCCCCC(O)=O	Lipids and lipid-like molecules
M221T592	2-trans,6-trans-Farnesal	1.40207	4.45112e+06	451301	7.37807e+06	127313	0.60329	-0.72907	0.000415196	0.00619858	221.19	592.091	0.00340714	220.183	C15H24O	C03461	pos	InChI=1S/C15H24O/c1-13(2)7-5-8-14(3)9-6-10-15(4)11-12-16/h7,9,11-12H,5-6,8,10H2,1-4H3/b14-9+,15-11+	CC(C)=CCCC(C)=CCCC(C)=CC=O	Lipids and lipid-like molecules
M181T506	L-Sorbose	1.30223	1.34307e+06	75807	2.21148e+06	326721	0.60732	-0.71948	0.0109513	0.0444429	181.014	505.93	2.32885	180.063	C6H12O6	C00247	pos	InChI=1S/C6H12O6/c7-2-6(11)5(10)4(9)3(8)1-12-6/h3-5,7-11H,1-2H2/t3-,4+,5-,6?/m0/s1	OCC1(O)OC[C@H](O)[C@@H](O)[C@@H]1O	Organic oxygen compounds
M193T85	Glucuronic acid	1.22372	7.55613e+06	612901	1.2291e+07	2.0744e+06	0.61477	-0.70188	0.0192453	0.0621984	193.034	85.1926	1.98852	194.043	C6H10O7	C00191	neg	InChI=1S/C6H10O7/c7-1-2(8)4(5(10)11)13-6(12)3(1)9/h1-4,6-9,12H,(H,10,11)/t1-,2-,3+,4-,6?/m0/s1	NULL	Organic oxygen compounds
M274T105	(2R,3R)-3-Methylglutamyl-5-Semialdehyde-N6-Lysine	1.41648	1.41083e+07	803187	2.24489e+07	218842	0.62846	-0.6701	6.47199e-05	0.00240866	274.187	104.544	0.00461252	273.169	C12H23N3O4	C20279	pos	NULL	NULL	others
M384T752	Desmosterol	1.20763	3.50921e+06	281347	5.56947e+06	1.08413e+06	0.63008	-0.66639	0.0333429	0.0980119	384.307	751.669	2.63103	384.339	C27H44O	C01802	pos	InChI=1S/C27H44O/c1-18(2)7-6-8-19(3)23-11-12-24-22-10-9-20-17-21(28)13-15-26(20,4)25(22)14-16-27(23,24)5/h7,9,19,21-25,28H,6,8,10-17H2,1-5H3/t19-,21+,22+,23-,24+,25+,26+,27-/m1/s1	[H][C@@]12CC[C@H]([C@H](C)CCC=C(C)C)[C@@]1(C)CC[C@@]1([H])[C@@]2([H])CC=C2C[C@@H](O)CC[C@]12C	Lipids and lipid-like molecules
M163T411	Phenylpyruvic acid	1.3075	3.0338e+06	175158	4.71893e+06	473566	0.6429	-0.63733	0.00444872	0.025222	163.04	410.974	2.12032	164.047	C9H8O3	C00166	neg	InChI=1S/C9H8O3/c10-8(9(11)12)6-7-4-2-1-3-5-7/h1-5H,6H2,(H,11,12)	OC(=O)C(=O)CC1=CC=CC=C1	Benzenoids
M162T163	O-Acetyl-L-Homoserine	1.386	6.91289e+06	272868	1.07479e+07	754404	0.64319	-0.63669	0.00116133	0.0111516	162.076	163.353	0.249717	161.069	C6H11NO4	C01077	pos	InChI=1S/C6H11NO4/c1-4(8)11-3-2-5(7)6(9)10/h5H,2-3,7H2,1H3,(H,9,10)/t5-/m0/s1	CC(=O)OCC[C@H](N)C(O)=O	Organic acids and derivatives
M116T101	L-Proline	1.42094	9.15005e+08	1.59207e+07	1.42073e+09	3.2803e+07	0.64404	-0.63478	1.78087e-05	0.00134402	116.07	100.994	0.972685	115.063	C5H9NO2	C00148	pos	InChI=1S/C5H9NO2/c7-5(8)4-2-1-3-6-4/h4,6H,1-3H2,(H,7,8)/t4-/m0/s1	OC(=O)[C@@H]1CCCN1	Organic acids and derivatives
M146T104	Acetylcholine	1.38198	2.19963e+07	927132	3.34271e+07	2.33706e+06	0.65804	-0.60376	0.0014058	0.0124835	146.117	104.213	0.001597	146.118	C7H16NO2	C01996	pos	InChI=1S/C7H16NO2/c1-7(9)10-6-5-8(2,3)4/h5-6H2,1-4H3/q+1	CC(=O)OCC[N+](C)(C)C	Organic nitrogen compounds
M298T396	5-Methylthioadenosine	1.3823	1.18685e+07	1.1999e+06	1.80302e+07	618967	0.65826	-0.60327	0.00138573	0.0123917	298.096	395.695	1.72528	297.09	C11H15N5O3S	C00170	pos	InChI=1S/C11H15N5O3S/c1-20-2-5-7(17)8(18)11(19-5)16-4-15-6-9(12)13-3-14-10(6)16/h3-5,7-8,11,17-18H,2H2,1H3,(H2,12,13,14)/t5-,7-,8-,11-/m1/s1	CSC[C@H]1O[C@H]([C@H](O)[C@@H]1O)N1C=NC2=C1N=CN=C2N	Nucleosides, nucleotides, and analogues
M341T957	Fructose 1,6-Bisphosphate	1.36227	7.13063e+06	657303	1.08164e+07	735740	0.65924	-0.60111	0.00293894	0.0192252	341.266	957.14	3.1186	339.996	C6H14O12P2	C00354	pos	InChI=1S/C6H14O12P2/c7-4-3(1-16-19(10,11)12)18-6(9,5(4)8)2-17-20(13,14)15/h3-5,7-9H,1-2H2,(H2,10,11,12)(H2,13,14,15)/t3-,4-,5+,6+/m1/s1	O[C@H]1[C@H](O)[C@](O)(COP(O)(O)=O)O[C@@H]1COP(O)(O)=O	Organic oxygen compounds
M113T211_2	Uracil	1.27367	4.1773e+08	1.77577e+07	6.17602e+08	8.52789e+07	0.67637	-0.56411	0.0164801	0.0594096	113.035	211.22	2.69013	112.027	C4H4N2O2	C00106	pos	InChI=1S/C4H4N2O2/c7-3-1-2-5-4(8)6-3/h1-2H,(H2,5,6,7,8)	O=C1NC=CC(=O)N1	Organoheterocyclic compounds
M218T584	N-Acetylserotonin	1.29187	9.37281e+06	1.2569e+06	1.37862e+07	1.26795e+06	0.67987	-0.55667	0.0128316	0.0496337	218.211	583.944	0.744936	218.106	C12H14N2O2	C00978	pos	InChI=1S/C12H14N2O2/c1-8(15)13-5-4-9-7-14-12-3-2-10(16)6-11(9)12/h2-3,6-7,14,16H,4-5H2,1H3,(H,13,15)	CC(=O)NCCC1=CNC2=C1C=C(O)C=C2	Organoheterocyclic compounds
M385T957	Vitamin D3	1.27364	6.6401e+06	693419	9.72782e+06	1.15346e+06	0.68259	-0.55091	0.0164865	0.0594199	385.292	957.348	0.472995	384.339	C27H44O	C05443	pos	InChI=1S/C27H44O/c1-19(2)8-6-9-21(4)25-15-16-26-22(10-7-17-27(25,26)5)12-13-23-18-24(28)14-11-20(23)3/h12-13,19,21,24-26,28H,3,6-11,14-18H2,1-2,4-5H3/b22-12+,23-13-/t21-,24+,25-,26+,27-/m1/s1	[H][C@@]1(CC[C@@]2([H])C(CCC[C@]12C)=CC=C1C[C@@H](O)CCC1=C)[C@H](C)CCCC(C)C	Lipids and lipid-like molecules
M339T496	p-Coumaroyl Quinic acid	1.42139	1.1577e+06	82461.7	2.91896e+06	88694.5	0.39661	-1.3342	1.47478e-05	0.00127974	339.107	495.849	1.93696	338.1	C16H18O8	C12208	pos	InChI=1S/C16H18O8/c17-10-4-1-9(2-5-10)3-6-13(19)24-12-8-16(23,15(21)22)7-11(18)14(12)20/h1-6,11-12,14,17-18,20,23H,7-8H2,(H,21,22)/b6-3+/t11-,12-,14-,16+/m1/s1	O[C@@H]1C[C@](O)(C[C@@H](OC(=O)C=Cc2ccc(O)cc2)[C@@H]1O)C(O)=O	Organic oxygen compounds
M188T335	N6-Acetyl-L-Lysine	1.38387	4.58722e+06	338596	6.55019e+06	251765	0.70032	-0.51392	0.00128805	0.0118803	188.116	334.589	2.65422	188.116	C8H16N2O3	C02727	pos	InChI=1S/C8H16N2O3/c1-6(11)10-5-3-2-4-7(9)8(12)13/h7H,2-5,9H2,1H3,(H,10,11)(H,12,13)/t7-/m0/s1	CC(=O)NCCCC[C@H](N)C(O)=O	Organic acids and derivatives
M179T625	4-Hydroxyphenylpyruvic acid	1.23126	299139	29619.2	420931	45220.5	0.71066	-0.49277	0.0175068	0.0582994	179.034	624.762	3.73301	180.042	C9H8O4	C01179	neg	InChI=1S/C9H8O4/c10-7-3-1-6(2-4-7)5-8(11)9(12)13/h1-4,10H,5H2,(H,12,13)	OC(=O)C(=O)CC1=CC=C(O)C=C1	Benzenoids
M181T191	L-Tyrosine	1.30233	1.89583e+07	985275	1.34953e+07	1.38127e+06	1.4048	0.49037	0.0050673	0.0272118	181.069	191.425	3.72415	181.074	C9H11NO3	C00082	neg	InChI=1S/C9H11NO3/c10-8(9(12)13)5-6-1-3-7(11)4-2-6/h1-4,8,11H,5,10H2,(H,12,13)/t8-/m0/s1	N[C@@H](CC1=CC=C(O)C=C1)C(O)=O	Organic acids and derivatives
M336T528_1	Isopentenyl Adenosine	1.3868	9.23601e+06	657369	1.27733e+07	322336	0.72307	-0.46779	0.00111521	0.0108821	336.166	527.57	0.808061	335.159	C15H21N5O4	C16427	pos	InChI=1S/C15H21N5O4/c1-8(2)3-4-16-13-10-14(18-6-17-13)20(7-19-10)15-12(23)11(22)9(5-21)24-15/h3,6-7,9,11-12,15,21-23H,4-5H2,1-2H3,(H,16,17,18)/t9-,11-,12-,15-/m1/s1	CC(C)=CCNc1ncnc2n(cnc12)[C@@H]1O[C@H](CO)[C@@H](O)[C@H]1O	Nucleosides, nucleotides, and analogues
M303T447	Quercetin	1.42032	1.00351e+07	142462	1.36392e+07	236287	0.73575	-0.44271	2.26023e-05	0.00147288	303.05	446.851	0.223726	302.043	C15H10O7	C00389	pos	InChI=1S/C15H10O7/c16-7-4-10(19)12-11(5-7)22-15(14(21)13(12)20)6-1-2-8(17)9(18)3-6/h1-5,16-19,21H	OC1=CC2=C(C(O)=C1)C(=O)C(O)=C(O2)C1=CC=C(O)C(O)=C1	Phenylpropanoids and polyketides
M184T91	Phosphorylcholine	1.25235	2.01415e+08	3.17313e+06	2.73108e+08	3.36471e+07	0.73749	-0.4393	0.0213119	0.0713247	184.073	90.9288	0.0356597	184.074	C5H15NO4P	C00588	pos	InChI=1S/C5H14NO4P/c1-6(2,3)4-5-10-11(7,8)9/h4-5H2,1-3H3,(H-,7,8,9)/p+1	C[N+](C)(C)CCOP(O)(O)=O	Organic nitrogen compounds
M219T150_1	gamma-Glutamylalanine	1.39404	7.50115e+06	337232	1.01139e+07	350217	0.74166	-0.43116	0.000741319	0.00862242	219.097	149.509	0.0246575	NULL	C7H11N2O5R	C03740	pos	NULL	NULL	others
M177T95	Allantoic acid	1.17851	1.90998e+07	1.14852e+06	2.54731e+07	3.5792e+06	0.7498	-0.41542	0.0425286	0.116873	177.062	95.4289	0.126148	176.055	C4H8N4O4	C00499	pos	InChI=1S/C4H8N4O4/c5-3(11)7-1(2(9)10)8-4(6)12/h1H,(H,9,10)(H3,5,7,11)(H3,6,8,12)	NC(=O)NC(NC(N)=O)C(O)=O	Organic acids and derivatives
M397T863	3-Keto-4-Methylzymosterol	1.25483	7.43816e+06	761023	9.76935e+06	779512	0.76138	-0.39332	0.0207194	0.069878	397.343	863.058	9.0481	396.339	C28H44O	C15816	pos	InChI=1S/C28H44O/c1-18(2)8-7-9-19(3)22-12-13-24-21-10-11-23-20(4)26(29)15-17-28(23,6)25(21)14-16-27(22,24)5/h8,19-20,22-24H,7,9-17H2,1-6H3/t19-,20?,22?,23?,24?,27-,28+/m1/s1	C[C@H](CCC=C(C)C)C1CCC2C3=C(CC[C@]12C)[C@@]1(C)CCC(=O)C(C)C1CC3	Lipids and lipid-like molecules
M182T88	Methylselenopyruvate	1.37014	1.41498e+07	759627	1.85838e+07	804075	0.7614	-0.39327	0.00226038	0.0164436	181.961	87.5681	1.28963	181.948	C4H6O3Se	C18904	pos	InChI=1S/C4H6O3Se/c1-8-2-3(5)4(6)7/h2H2,1H3,(H,6,7)	C[Se]CC(=O)C(O)=O	Organic acids and derivatives
M151T324	L-Arabinose	1.188	2.47275e+06	119522	3.16818e+06	381438	0.7805	-0.35754	0.0394202	0.110637	151.058	324.354	11.3579	150.053	C5H10O5	C00259	pos	InChI=1S/C5H10O5/c6-2-1-10-5(9)4(8)3(2)7/h2-9H,1H2/t2-,3-,4+,5?/m0/s1	O[C@H]1COC(O)[C@H](O)[C@H]1O	Organic oxygen compounds
M180T373	Alpha-D-Glucose	1.30964	3.73839e+07	2.20413e+06	4.66107e+07	2.6414e+06	0.80204	-0.31825	0.00969464	0.0411496	180.063	373.079	1.01909	180.063	C6H12O6	C00267	pos	InChI=1S/C6H12O6/c7-1-2-3(8)4(9)5(10)6(11)12-2/h2-11H,1H2/t2-,3-,4+,5-,6+/m1/s1	OC[C@H]1O[C@H](O)[C@H](O)[C@@H](O)[C@@H]1O	Organic oxygen compounds
M217T339	Beta-Alanyl-L-Lysine	1.28083	9.69075e+06	764638	1.20533e+07	645739	0.80399	-0.31475	0.0149917	0.0555632	217.155	339.018	0.00210747	217.143	C9H19N3O3	C05341	pos	InChI=1S/C9H19N3O3/c10-5-2-1-3-7(9(14)15)12-8(13)4-6-11/h7H,1-6,10-11H2,(H,12,13)(H,14,15)/t7-/m0/s1	[H][C@@](CCCCN)(N=C(O)CCN)C(O)=O	Organic acids and derivatives
M153T194	Xanthine	1.26289	3.85051e+06	280263	4.78137e+06	316215	0.80532	-0.31237	0.0188476	0.0650485	153.041	194.311	0.166622	152.033	C5H4N4O2	C00385	pos	InChI=1S/C5H4N4O2/c10-4-2-3(7-1-6-2)8-5(11)9-4/h1H,(H3,6,7,8,9,10,11)	O=C1NC2=C(NC=N2)C(=O)N1	Organoheterocyclic compounds
M225T546	Sinapic acid	1.22683	2.63818e+07	1.33254e+06	3.24255e+07	2.79889e+06	0.81361	-0.29759	0.0278653	0.0864684	225.073	545.528	10.4383	224.069	C11H12O5	C00482	pos	InChI=1S/C11H12O5/c1-15-8-5-7(3-4-10(12)13)6-9(16-2)11(8)14/h3-6,14H,1-2H3,(H,12,13)/b4-3+	COC1=CC(C=CC(O)=O)=CC(OC)=C1O	Phenylpropanoids and polyketides
M385T918	7-Dehydrocholesterol	1.30484	1.75874e+07	1.38214e+06	2.13967e+07	449499	0.82197	-0.28285	0.0105001	0.0431589	385.35	917.698	9.64733	384.339	C27H44O	C01164	pos	InChI=1S/C27H44O/c1-18(2)7-6-8-19(3)23-11-12-24-22-10-9-20-17-21(28)13-15-26(20,4)25(22)14-16-27(23,24)5/h9-10,18-19,21,23-25,28H,6-8,11-17H2,1-5H3/t19-,21+,23-,24+,25+,26+,27-/m1/s1	[H][C@@]1(CC[C@@]2([H])C3=CC=C4C[C@@H](O)CC[C@]4(C)[C@@]3([H])CC[C@]12C)[C@H](C)CCCC(C)C	Lipids and lipid-like molecules
M287T150	(S)-Norlaudanosoline	1.34635	1.12827e+07	657599	1.35756e+07	216834	0.8311	-0.2669	0.00457727	0.025198	287.11	149.51	1.41674	287.116	C16H17NO4	C02916	pos	InChI=1S/C16H17NO4/c18-13-2-1-9(6-14(13)19)5-12-11-8-16(21)15(20)7-10(11)3-4-17-12/h1-2,6-8,12,17-21H,3-5H2/t12-/m0/s1	Oc1ccc(C[C@@H]2NCCc3cc(O)c(O)cc23)cc1O	Organoheterocyclic compounds
M130T163	4-Oxoproline	1.19735	8.70273e+06	495630	1.04502e+07	843731	0.83278	-0.26398	0.036467	0.104663	130.049	163.426	2.96502	129.043	C5H7NO3	C01877	pos	InChI=1S/C5H7NO3/c7-3-1-4(5(8)9)6-2-3/h4,6H,1-2H2,(H,8,9)/t4-/m0/s1	OC(=O)[C@@H]1CC(=O)CN1	Organic acids and derivatives
M155T90	Imidazol-5-yl-Pyruvate	1.33816	2.26698e+07	562729	2.69752e+07	1.25109e+06	0.8404	-0.25086	0.00555823	0.0284742	155.043	90.4804	0.294126	154.038	C6H6N2O3	C03277	pos	InChI=1S/C6H6N2O3/c9-5(6(10)11)1-4-2-7-3-8-4/h2-3H,1H2,(H,7,8)(H,10,11)	C(C(CC=1NC=NC1)=O)(O)=O	Organoheterocyclic compounds
M161T439	Tryptamine	1.29558	1.15193e+06	13949.6	1.35198e+06	78392.5	0.85203	-0.23102	0.0121412	0.0476789	161.107	439.068	0.0391044	160.1	C10H12N2	C00398	pos	InChI=1S/C10H12N2/c11-6-5-8-7-12-10-4-2-1-3-9(8)10/h1-4,7,12H,5-6,11H2	NCCC1=CNC2=CC=CC=C12	Organoheterocyclic compounds
M143T1013	5-(2-Hydroxyethyl)-4-Methylthiazole	1.39906	1.00585e+08	2.35122e+06	1.15611e+08	1.00994e+06	0.87003	-0.20086	0.000526451	0.0071119	143.04	1013.38	0.000885713	143.041	C6H9NOS	C04294	pos	InChI=1S/C6H9NOS/c1-5-6(2-3-8)9-4-7-5/h4,8H,2-3H2,1H3	CC1=C(CCO)SC=N1	Organoheterocyclic compounds
M287T585	Luteolin	1.39009	1.67219e+06	30517.1	1.83963e+06	12830	0.90899	-0.13767	0.000936011	0.00988186	287.055	584.522	0.427096	286.048	C15H10O6	C01514	pos	InChI=1S/C15H10O6/c16-8-4-11(19)15-12(20)6-13(21-14(15)5-8)7-1-2-9(17)10(18)3-7/h1-6,16-19H	OC1=CC2=C(C(O)=C1)C(=O)C=C(O2)C1=CC=C(O)C(O)=C1	Phenylpropanoids and polyketides
M130T76	Mesaconate	1.21462	3.1265e+08	5.33299e+06	3.28602e+08	6.61211e+06	0.95145	-0.071795	0.0312963	0.093762	130.017	76.3438	0.00233143	130.027	C5H6O4	C01732	pos	InChI=1S/C5H6O4/c1-3(5(8)9)2-4(6)7/h2H,1H3,(H,6,7)(H,8,9)/b3-2+	CC(=C/C(O)=O)C(O)=O	Lipids and lipid-like molecules
M146T76	Oxoglutaric acid	1.20263	2.25251e+08	1.77757e+06	2.35884e+08	5.58923e+06	0.95492	-0.066542	0.034848	0.101229	146.03	76.4944	0.0312088	146.022	C5H6O5	C00026	pos	InChI=1S/C5H6O5/c6-3(5(9)10)1-2-4(7)8/h1-2H2,(H,7,8)(H,9,10)	OC(=O)CCC(=O)C(O)=O	Organic acids and derivatives
M649T751	Stachyose	1.27786	1.94512e+06	2692.7	1.91594e+06	12214.7	1.0152	0.021804	0.0156015	0.0571382	649.213	750.956	2.69311	666.222	C24H42O21	C01613	pos	InChI=1S/C24H42O21/c25-1-6-10(28)14(32)17(35)21(41-6)39-3-8-11(29)15(33)18(36)22(42-8)40-4-9-12(30)16(34)19(37)23(43-9)45-24(5-27)20(38)13(31)7(2-26)44-24/h6-23,25-38H,1-5H2/t6-,7-,8-,9-,10+,11+,12-,13-,14+,15+,16+,17-,18-,19-,20+,21+,22+,23-,24+/m1/s1	NULL	Organic oxygen compounds
M138T99_2	p-Aminobenzoic acid	1.31316	6.69467e+09	4.36273e+07	6.02279e+09	2.42289e+08	1.1116	0.15258	0.00912374	0.0395286	138.054	99.1234	3.00921	137.048	C7H7NO2	C00568	pos	InChI=1S/C7H7NO2/c8-6-3-1-5(2-4-6)7(9)10/h1-4H,8H2,(H,9,10)	NC1=CC=C(C=C1)C(O)=O	Benzenoids
M130T91_2	Pipecolic acid	1.18176	1.36496e+09	7.90233e+06	1.21178e+09	8.92094e+07	1.1264	0.17173	0.0414528	0.114909	130.049	90.9649	14.7107	129.079	C6H11NO2	C00408	pos	InChI=1S/C6H11NO2/c8-6(9)5-3-1-2-4-7-5/h5,7H,1-4H2,(H,8,9)	OC(=O)C1CCCCN1	Organic acids and derivatives
M151T983	Lyxose	1.2914	3.60046e+07	1.58909e+06	3.15279e+07	876247	1.142	0.19155	0.0129203	0.0498863	151.035	983.092	2.79352	150.053	C5H10O5	C00476	pos	InChI=1S/C5H10O5/c6-1-3(8)5(10)4(9)2-7/h1,3-5,7-10H,2H2/t3-,4-,5-/m1/s1	OC[C@@H](O)[C@H](O)[C@H](O)C=O	Organic oxygen compounds
M184T313	Choline sulfate	1.28549	7.08224e+06	386792	6.12754e+06	88502.5	1.1558	0.2089	0.0140602	0.0529883	184.06	312.704	13.0638	183.056	C5H13NO4S	C00919	pos	NULL	NULL	others
M312T368	(S)-Reticuline	1.19695	4.8159e+06	355586	4.15073e+06	112340	1.1603	0.21444	0.0365912	0.104948	312.153	367.66	8.09988	329.163	C19H23NO4	C02105	pos	InChI=1S/C19H23NO4/c1-20-7-6-13-10-19(24-3)17(22)11-14(13)15(20)8-12-4-5-18(23-2)16(21)9-12/h4-5,9-11,15,21-22H,6-8H2,1-3H3/t15-/m0/s1	COC1=C(O)C=C(C[C@@H]2N(C)CCC3=CC(OC)=C(O)C=C23)C=C1	Organoheterocyclic compounds
M151T670	Perillyl Aldehyde	1.20626	9.0849e+06	650749	7.74388e+06	335130	1.1732	0.23041	0.0337532	0.098808	151.112	670.357	0.0291175	150.105	C10H14O	C02576	pos	InChI=1S/C10H14O/c1-8(2)10-5-3-9(7-11)4-6-10/h3,7,10H,1,4-6H2,2H3	[H]C(=O)C1=CCC(CC1)C(C)=C	Lipids and lipid-like molecules
M144T283	L-Erythro-4-Hydroxyglutamate	1.22662	4.43795e+06	90824.6	3.78233e+06	281984	1.1733	0.23062	0.018568	0.0607042	144.029	282.899	3.17436	163.048	C5H9NO5	C05947	neg	InChI=1S/C5H9NO5/c6-2(4(8)9)1-3(7)5(10)11/h2-3,7H,1,6H2,(H,8,9)(H,10,11)/t2-,3+/m0/s1	N[C@@H](C[C@@H](O)C(O)=O)C(O)=O	Organic acids and derivatives
M86T251	Piperidine	1.2918	4.64827e+08	2.0907e+07	3.94418e+08	1.93554e+07	1.1785	0.23697	0.0128441	0.0496709	86.0971	251.469	7.34378	85.0891	C5H11N	C01746	pos	InChI=1S/C5H11N/c1-2-4-6-5-3-1/h6H,1-5H2	C1CCNCC1	Organoheterocyclic compounds
M226T225	Prephenate	1.28808	1.9493e+07	894235	1.64752e+07	860010	1.1832	0.24266	0.0135538	0.0516288	226.045	225.152	1.84919	226.048	C10H10O6	C00254	pos	InChI=1S/C10H10O6/c11-6-1-3-10(4-2-6,9(15)16)5-7(12)8(13)14/h1-4,6,11H,5H2,(H,13,14)(H,15,16)	OC1C=CC(CC(=O)C(O)=O)(C=C1)C(O)=O	Organic acids and derivatives
M295T709	9-OxoODE	1.3318	5.10436e+08	1.32367e+07	4.28505e+08	2.36856e+07	1.1912	0.25242	0.0063835	0.0311805	295.226	709.372	1.61518	294.219	C18H30O3	C14766	pos	InChI=1S/C18H30O3/c1-2-3-4-5-6-8-11-14-17(19)15-12-9-7-10-13-16-18(20)21/h6,8,11,14H,2-5,7,9-10,12-13,15-16H2,1H3,(H,20,21)/b8-6-,14-11+	CCCCCC=C/C=C/C(=O)CCCCCCCC(O)=O	Lipids and lipid-like molecules
M133T90	L-Asparagine	1.32377	2.85827e+08	6.63151e+06	2.39265e+08	1.47139e+07	1.1946	0.25654	0.00750609	0.0348415	133.061	90.0273	0.419357	132.054	C4H8N2O3	C00152	pos	InChI=1S/C4H8N2O3/c5-2(4(8)9)1-3(6)7/h2H,1,5H2,(H2,6,7)(H,8,9)/t2-/m0/s1	N[C@@H](CC(N)=O)C(O)=O	Organic acids and derivatives
M179T509	2-Oxo-4-Phenylbutyric acid	1.38595	659952	2718.01	544119	24093.3	1.2129	0.27844	0.00116415	0.0111674	179.07	508.815	0.304908	178.063	C10H10O3	C20327	pos	NULL	NULL	others
M311T681	13(S)-HpOTrE	1.21985	2.9554e+08	1.02799e+07	2.42022e+08	2.60988e+07	1.2211	0.28822	0.029804	0.0906409	311.221	681.134	0.00469643	310.214	C18H30O4	C04785	pos	NULL	NULL	Lipids and lipid-like molecules
M138T421	6-Hydroxynicotinic acid	1.14556	4.90747e+06	257854	4.01393e+06	456238	1.2226	0.28996	0.0418369	0.105192	138.018	420.849	9.73929	139.027	C6H5NO3	C01020	neg	InChI=1S/C6H5NO3/c8-5-2-1-4(3-7-5)6(9)10/h1-3H,(H,7,8)(H,9,10)	OC(=O)C1=CN=C(O)C=C1	Organoheterocyclic compounds
M251T704	Ubiquinone-1	1.21298	9.63163e+07	6.91023e+06	7.84083e+07	6.6394e+06	1.2284	0.29677	0.0317721	0.0947538	251.125	704.491	0.0151044	250.121	C14H18O4	C00399	pos	NULL	NULL	Lipids and lipid-like molecules
M377T458	Riboflavin	1.31105	7.13399e+07	1.08938e+06	5.71422e+07	5.14308e+06	1.2485	0.32015	0.00946463	0.0405477	377.145	458.027	0.861855	376.138	C17H20N4O6	C00255	pos	InChI=1S/C17H20N4O6/c1-7-3-9-10(4-8(7)2)21(5-11(23)14(25)12(24)6-22)15-13(18-9)16(26)20-17(27)19-15/h3-4,11-12,14,22-25H,5-6H2,1-2H3,(H,20,26,27)/t11-,12+,14-/m0/s1	CC1=C(C)C=C2N(C[C@H](O)[C@H](O)[C@H](O)CO)C3=NC(=O)NC(=O)C3=NC2=C1	Organoheterocyclic compounds
M204T225	Indolepyruvate	1.2672	4.3136e+07	3.98432e+06	3.38883e+07	1.09159e+06	1.2729	0.34811	0.0178829	0.0628154	204.063	224.652	0.74728	203.058	C11H9NO3	C00331	pos	InChI=1S/C11H9NO3/c13-10(11(14)15)5-7-6-12-9-4-2-1-3-8(7)9/h1-4,6,12H,5H2,(H,14,15)	OC(=O)C(=O)CC1=CNC2=CC=CC=C12	Organoheterocyclic compounds
M99T108	Hydrogen Phosphate	1.32025	9.00456e+07	3.84718e+06	7.05773e+07	5.70029e+06	1.2758	0.35145	0.00802527	0.0363633	98.9849	108.441	0.642028	97.9769	H3PO4	C00009	pos	InChI=1S/H3O4P/c1-5(2,3)4/h(H3,1,2,3,4)	OP(O)(O)=O	Homogeneous non-metal compounds
M172T150	Tetrahydrodipicolinate	1.34764	1.06229e+07	376972	8.30929e+06	580895	1.2784	0.35438	0.00443146	0.0247116	172.06	149.509	0.0476572	171.053	C7H9NO4	C03972	pos	InChI=1S/C7H9NO4/c9-6(10)4-2-1-3-5(8-4)7(11)12/h4H,1-3H2,(H,9,10)(H,11,12)	OC(=O)C1CCCC(=N1)C(O)=O	Organic acids and derivatives
M183T225	Sorbitol	1.40434	2.22182e+08	6.08275e+06	1.71336e+08	4.78357e+06	1.2968	0.37492	0.000339962	0.00551845	183.083	224.571	14.6782	182.079	C6H14O6	C00794	pos	InChI=1S/C6H14O6/c7-1-3(9)5(11)6(12)4(10)2-8/h3-12H,1-2H2/t3-,4+,5-,6-/m1/s1	OC[C@H](O)[C@@H](O)[C@H](O)[C@H](O)CO	Organic oxygen compounds
M265T96	Thiamine	1.35681	2.93196e+07	1.23039e+06	2.19335e+07	1.66023e+06	1.3367	0.41873	0.00346054	0.0211782	265.111	95.506	0.00880629	265.112	C12H17N4OS	C00378	pos	InChI=1S/C12H17N4OS/c1-8-11(3-4-17)18-7-16(8)6-10-5-14-9(2)15-12(10)13/h5,7,17H,3-4,6H2,1-2H3,(H2,13,14,15)/q+1	CC1=C(CCO)SC=[N+]1CC1=CN=C(C)N=C1N	Organoheterocyclic compounds
M167T683	Perillic acid	1.16104	1.22288e+07	601476	9.10942e+06	1.82951e+06	1.3424	0.42485	0.0485393	0.128331	167.107	683.485	0.451837	166.099	C10H14O2	C11924	pos	InChI=1S/C10H14O2/c1-7(2)8-3-5-9(6-4-8)10(11)12/h5,8H,1,3-4,6H2,2H3,(H,11,12)	CC(=C)C1CCC(=CC1)C(O)=O	Lipids and lipid-like molecules
M112T78	Histamine	1.3768	1.83982e+08	2.57984e+06	1.37011e+08	1.06479e+07	1.3428	0.42527	0.00175562	0.0142573	112.087	78.1257	0.00821243	111.08	C5H9N3	C00388	pos	InChI=1S/C5H9N3/c6-2-1-5-3-7-4-8-5/h3-4H,1-2,6H2,(H,7,8)	NCCC1=CNC=N1	Organic nitrogen compounds
M231T157	N-Acetyl-L-2-Amino-6-Oxopimelate	1.34531	9.24853e+06	649884	6.83191e+06	343313	1.3537	0.43694	0.00469697	0.0255971	231.097	156.86	0.305132	231.074	C9H13NO6	C05539	pos	InChI=1S/C9H13NO6/c1-5(11)10-6(8(13)14)3-2-4-7(12)9(15)16/h6H,2-4H2,1H3,(H,10,11)(H,13,14)(H,15,16)/t6-/m0/s1	CC(=O)N[C@@H](CCCC(=O)C(O)=O)C(O)=O	Organic acids and derivatives
M272T427	Naringenin	1.33639	7.98394e+06	624361	5.87374e+06	268920	1.3593	0.44282	0.00578236	0.029131	272.233	427.043	1.7998	272.068	C15H12O5	C00509	pos	InChI=1S/C15H12O5/c16-9-3-1-8(2-4-9)13-7-12(19)15-11(18)5-10(17)6-14(15)20-13/h1-6,13,16-18H,7H2/t13-/m0/s1	[H][C@]1(CC(=O)C2=C(O1)C=C(O)C=C2O)C1=CC=C(O)C=C1	Phenylpropanoids and polyketides
M149T352	(E)-3-(4-Hydroxyphenyl)-2-Propenal	1.40206	4.98613e+07	2.11601e+06	3.6124e+07	606375	1.3803	0.46496	0.000415474	0.00619858	149.06	351.987	0.375044	148.052	C9H8O2	C05608	pos	InChI=1S/C9H8O2/c10-7-1-2-8-3-5-9(11)6-4-8/h1-7,11H/b2-1+	OC1=CC=C(C=CC=O)C=C1	Phenylpropanoids and polyketides
M248T191	S-Ribosyl-L-Homocysteine	1.27	3.9777e+07	2.28722e+06	2.88158e+07	3.40608e+06	1.3804	0.46507	0.00982626	0.040513	248.054	191.438	8.48076	267.078	C9H17NO6S	C03539	neg	NULL	NULL	others
M221T699	L-Cystathionine	1.1289	3.49113e+06	532128	2.51988e+06	268365	1.3854	0.47034	0.0476965	0.114911	221.154	698.786	2.69775	222.067	C7H14N2O4S	C02291	neg	InChI=1S/C7H14N2O4S/c8-4(6(10)11)1-2-14-3-5(9)7(12)13/h4-5H,1-3,8-9H2,(H,10,11)(H,12,13)/t4-,5-/m0/s1	N[C@@H](CCSC[C@H](N)C(O)=O)C(O)=O	Organic acids and derivatives
M181T446	3,4-Dihydroxyhydrocinnamic acid	1.27227	2.36788e+06	198782	1.70418e+06	144239	1.3895	0.47452	0.0094431	0.039549	181.05	446.422	4.54295	182.058	C9H10O4	C10447	neg	InChI=1S/C9H10O4/c10-7-3-1-6(5-8(7)11)2-4-9(12)13/h1,3,5,10-11H,2,4H2,(H,12,13)	OC(=O)CCC1=CC=C(O)C(O)=C1	Phenylpropanoids and polyketides
M209T519_2	Sinapoyl Aldehyde	1.1717	7.27662e+06	3.81765e+06	848051	574564	8.5804	3.101	0.0448266	0.121375	209.081	519.312	0.69856	208.074	C11H12O4	C05610	pos	InChI=1S/C11H12O4/c1-14-9-6-8(4-3-5-12)7-10(15-2)11(9)13/h3-7,13H,1-2H3/b4-3+	[H]C(=O)C=Cc1cc(OC)c(O)c(OC)c1	Benzenoids
M200T328	Gamma-Glutamyl-Beta-Aminopropiononitrile	1.36035	1.25372e+07	993366	8.88215e+06	38046.2	1.4115	0.49723	0.00311778	0.0198976	200.092	328.004	0.446478	199.096	C8H13N3O3	C06114	pos	InChI=1S/C8H13N3O3/c9-4-1-5-11-7(12)3-2-6(10)8(13)14/h6H,1-3,5,10H2,(H,11,12)(H,13,14)/t6-/m0/s1	[H][C@](N)(CCC(O)=NCCC#N)C(O)=O	Organic acids and derivatives
M241T359	Anserine	1.32795	757495	44229.4	536092	60535.9	1.413	0.49876	0.00691016	0.0328566	241.054	359.267	6.89038	240.122	C10H16N4O3	C01262	pos	InChI=1S/C10H16N4O3/c1-14-6-12-5-7(14)4-8(10(16)17)13-9(15)2-3-11/h5-6,8H,2-4,11H2,1H3,(H,13,15)(H,16,17)/t8-/m0/s1	CN1C=NC=C1C[C@H](NC(=O)CCN)C(O)=O	Organic acids and derivatives
M121T352	Phenylethylamine	1.38901	2.70798e+08	1.40796e+07	1.91087e+08	7.61178e+06	1.4171	0.50298	0.000993077	0.0101681	121.084	351.987	0.0564205	121.089	C8H11N	C05332	pos	InChI=1S/C8H11N/c9-7-6-8-4-2-1-3-5-8/h1-5H,6-7,9H2	NCCC1=CC=CC=C1	Benzenoids
M118T352	L-2,4-Diaminobutyric acid	1.39078	4.68184e+07	2.53315e+06	3.29738e+07	961974	1.4199	0.50575	0.000900242	0.00964189	118.065	351.987	0.00557762	118.074	C4H10N2O2	C03283	pos	InChI=1S/C4H10N2O2/c5-2-1-3(6)4(7)8/h3H,1-2,5-6H2,(H,7,8)/t3-/m0/s1	NCC[C@H](N)C(O)=O	Organic acids and derivatives
M153T158_2	1,2-Epoxy-p-Menth-8-ene	1.34456	2.32199e+07	1.67622e+06	1.56803e+07	1.58166e+06	1.4808	0.56641	0.00478329	0.0258678	153.126	157.754	4.52498	152.12	C10H16O	C07271	pos	InChI=1S/C10H16O/c1-7(2)8-4-5-10(3)9(6-8)11-10/h8-9H,1,4-6H2,2-3H3	CC(=C)C1CCC2(C)OC2C1	Organoheterocyclic compounds
M149T484	Estragole	1.39119	5.17822e+06	112352	3.43749e+06	319459	1.5064	0.5911	0.000879562	0.00952233	149.096	483.712	0.00627581	148.089	C10H12O	C10452	pos	InChI=1S/C10H12O/c1-3-4-9-5-7-10(11-2)8-6-9/h3,5-8H,1,4H2,2H3	COC1=CC=C(CC=C)C=C1	Benzenoids
M259T240	Linatine	1.22697	2.87958e+06	440760	1.90619e+06	234068	1.5106	0.59517	0.0278291	0.0863716	259.093	240.368	0.0118879	259.117	C10H17N3O5	C05939	pos	InChI=1S/C10H17N3O5/c11-6(9(15)16)3-4-8(14)12-13-5-1-2-7(13)10(17)18/h6-7H,1-5,11H2,(H,12,14)(H,15,16)(H,17,18)	NC(CCC(=O)NN1CCCC1C(O)=O)C(O)=O	Organic acids and derivatives
M354T710	11b-PGF2a	1.38562	2.05135e+07	1.24881e+06	1.3556e+07	761494	1.5132	0.59765	0.00118351	0.0112391	354.264	709.946	0.73936	354.241	C20H34O5	C05959	pos	InChI=1S/C20H34O5/c1-2-3-6-9-15(21)12-13-17-16(18(22)14-19(17)23)10-7-4-5-8-11-20(24)25/h4,7,12-13,15-19,21-23H,2-3,5-6,8-11,14H2,1H3,(H,24,25)/b7-4-,13-12+/t15-,16+,17+,18-,19-/m0/s1	CCCCC[C@H](O)C=C[C@H]1[C@@H](O)C[C@H](O)[C@@H]1CC=C/CCCC(O)=O	Lipids and lipid-like molecules
M328T323	Cyclic AMP	1.22622	2.9312e+07	1.87917e+06	1.9128e+07	4.20817e+06	1.5324	0.6158	0.0186603	0.0608494	328.045	323.134	0.0396287	329.053	C10H12N5O6P	C00575	neg	InChI=1S/C10H12N5O6P/c11-8-5-9(13-2-12-8)15(3-14-5)10-6(16)7-4(20-10)1-19-22(17,18)21-7/h2-4,6-7,10,16H,1H2,(H,17,18)(H2,11,12,13)/t4-,6-,7-,10-/m1/s1	NC1=NC=NC2=C1N=CN2[C@@H]1O[C@@H]2COP(O)(=O)O[C@H]2[C@H]1O	Nucleosides, nucleotides, and analogues
M137T98	Phenylacetic acid	1.34712	5.92936e+07	1.1041e+06	3.82438e+07	6.22627e+06	1.5504	0.63265	0.00449043	0.0249179	137.132	98.0637	0.621584	136.052	C8H8O2	C07086	pos	InChI=1S/C8H8O2/c9-8(10)6-7-4-2-1-3-5-7/h1-5H,6H2,(H,9,10)	OC(=O)CC1=CC=CC=C1	Benzenoids
M362T298	Chelirubine	1.18154	8.713e+06	1.61987e+06	5.43184e+06	1.02979e+06	1.6041	0.68173	0.0415238	0.115041	362.086	297.783	0.0405771	362.103	C21H16NO5	C06327	pos	InChI=1S/C21H16NO5/c1-22-8-14-19(17(23-2)7-18-21(14)27-10-26-18)12-4-3-11-5-15-16(25-9-24-15)6-13(11)20(12)22/h3-8H,9-10H2,1-2H3/q+1	COc1cc2OCOc2c2c[n+](C)c3c4cc5OCOc5cc4ccc3c12	Alkaloids and derivatives
M281T877_2	10E,12Z-Octadecadienoic acid	1.34021	9.66481e+06	855058	6.01956e+06	763756	1.6056	0.68308	0.00530367	0.0276532	281.248	876.895	0.0562921	280.24	C18H32O2	C04056	pos	InChI=1S/C18H32O2/c1-2-3-4-5-6-7-8-9-10-11-12-13-14-15-16-17-18(19)20/h7-10H,2-6,11-17H2,1H3,(H,19,20)/b8-7-,10-9+	CCCCCCC=C/C=C/CCCCCCCC(O)=O	Lipids and lipid-like molecules
M162T102_1	Aminoadipic acid	1.39238	4.43579e+07	432875	2.75433e+07	3.183e+06	1.6105	0.68749	0.000820346	0.00917321	162.076	102.324	0.246798	161.069	C6H11NO4	C00956	pos	InChI=1S/C6H11NO4/c7-4(6(10)11)2-1-3-5(8)9/h4H,1-3,7H2,(H,8,9)(H,10,11)	NC(CCCC(O)=O)C(O)=O	Organic acids and derivatives
M131T105_2	N-Acetylputrescine	1.3726	1.83551e+07	607133	1.12876e+07	1.61094e+06	1.6261	0.70144	0.00206692	0.0156519	131.118	104.529	0.00389795	130.111	C6H14N2O	C02714	pos	InChI=1S/C6H14N2O/c1-6(9)8-5-3-2-4-7/h2-5,7H2,1H3,(H,8,9)	CC(=O)NCCCCN	Organic acids and derivatives
M130T80_2	N4-Acetylaminobutanal	1.41988	2.98453e+08	7.85353e+06	1.80964e+08	5.07602e+06	1.6492	0.7218	2.63807e-05	0.00160244	130.086	80.4313	2.73308	129.079	C6H11NO2	C05936	pos	InChI=1S/C6H11NO2/c1-6(9)7-4-2-3-5-8/h5H,2-4H2,1H3,(H,7,9)	CC(=O)NCCCC=O	Organic oxygen compounds
M177T64	N-Formyl-L-Methionine	1.29147	2.95006e+08	2.72707e+07	1.76299e+08	3.96263e+07	1.6733	0.74272	0.0129061	0.0498427	176.971	64.2484	7.63862	177.046	C6H11NO3S	C03145	pos	InChI=1S/C6H11NO3S/c1-11-3-2-5(6(9)10)7-4-8/h4-5H,2-3H2,1H3,(H,7,8)(H,9,10)/t5-/m1/s1	CSCC[C@@H](NC=O)C(O)=O	Organic acids and derivatives
M193T689	Jasmonic acid	1.17715	4.80439e+07	9.51677e+06	2.83905e+07	6.69132e+06	1.6923	0.75895	0.0429828	0.117835	193.121	688.93	13.8664	210.126	C12H18O3	C08491	pos	InChI=1S/C12H18O3/c1-2-3-4-5-10-9(8-12(14)15)6-7-11(10)13/h3-4,9-10H,2,5-8H2,1H3,(H,14,15)/b4-3-/t9-,10-/m1/s1	CCC=C/C[C@@H]1[C@@H](CC(O)=O)CCC1=O	Lipids and lipid-like molecules
M105T393	2-Phenylethanol	1.40316	3.89503e+06	192384	2.26159e+06	168050	1.7222	0.78429	0.000377967	0.00587074	105.07	393.437	0.0119803	122.073	C8H10O	C05853	pos	InChI=1S/C8H10O/c9-7-6-8-4-2-1-3-5-8/h1-5,9H,6-7H2	OCCC1=CC=CC=C1	Benzenoids
M293T856	9(S)-HPOT	1.31575	9.07952e+09	4.16188e+08	5.26396e+09	1.31556e+09	1.7248	0.78647	0.00871441	0.0384157	293.211	856.229	0.0775514	310.214	C18H30O4	C16321	pos	InChI=1S/C18H30O4/c1-2-3-4-5-6-8-11-14-17(22-21)15-12-9-7-10-13-16-18(19)20/h3-4,6,8,11,14,17,21H,2,5,7,9-10,12-13,15-16H2,1H3,(H,19,20)/b4-3-,8-6-,14-11+/t17-/m1/s1	CCC=C/CC=C/C=C/[C@H](CCCCCCCC(O)=O)OO	Lipids and lipid-like molecules
M176T93	Citrulline	1.41421	3.61557e+07	1.6092e+06	2.09479e+07	528072	1.726	0.78742	9.97797e-05	0.00297196	176.103	93.2647	0.358881	175.096	C6H13N3O3	C00327	pos	InChI=1S/C6H13N3O3/c7-4(5(10)11)2-1-3-9-6(8)12/h4H,1-3,7H2,(H,10,11)(H3,8,9,12)/t4-/m0/s1	N[C@@H](CCCNC(N)=O)C(O)=O	Organic acids and derivatives
M251T679	Xanthoxin	1.33475	2.49964e+07	1.76211e+06	1.43086e+07	2.99825e+06	1.7469	0.80483	0.00599358	0.029859	251.164	679.355	0.0361866	250.157	C15H22O3	C13453	pos	InChI=1S/C15H22O3/c1-11(6-8-16)5-7-15-13(2,3)9-12(17)10-14(15,4)18-15/h5-8,12,17H,9-10H2,1-4H3/b7-5+,11-6-/t12-,14+,15-/m0/s1	CC(C=C[C@@]12O[C@]1(C)C[C@@H](O)CC2(C)C)=CC=O	Lipids and lipid-like molecules
M179T97_2	Mannose	1.27139	6.36039e+08	9.00105e+07	3.60143e+08	4.91399e+07	1.7661	0.82054	0.00959103	0.0398854	179.053	96.8587	9.98239	180.063	C6H12O6	C00159	neg	InChI=1S/C6H12O6/c7-1-2-3(8)4(9)5(10)6(11)12-2/h2-11H,1H2/t2-,3-,4+,5+,6?/m1/s1	OC[C@H]1OC(O)[C@@H](O)[C@@H](O)[C@@H]1O	Organic oxygen compounds
M145T96	2-Keto-Glutaramic acid	1.42088	9.65039e+07	2.39788e+06	5.45756e+07	1.87123e+06	1.7683	0.82233	1.82485e-05	0.00134577	145.049	96.2146	0.0464841	145.037	C5H7NO4	C00940	pos	InChI=1S/C5H7NO4/c6-4(8)2-1-3(7)5(9)10/h1-2H2,(H2,6,8)(H,9,10)	NC(=O)CCC(=O)C(O)=O	Organic acids and derivatives
M307T850	8,11,14-Eicosatrienoic acid	1.1877	2.19107e+08	4.00999e+07	1.23758e+08	3.74259e+07	1.7704	0.82411	0.039518	0.110856	307.226	849.626	0.550272	306.256	C20H34O2	C03242	pos	InChI=1S/C20H34O2/c1-2-3-4-5-6-7-8-9-10-11-12-13-14-15-16-17-18-19-20(21)22/h6-7,9-10,12-13H,2-5,8,11,14-19H2,1H3,(H,21,22)/b7-6-,10-9-,13-12-	CCCCCC=C/CC=C/CC=C/CCCCCCC(O)=O	Lipids and lipid-like molecules
M90T91	Beta-Alanine	1.41534	1.62313e+08	605579	9.02454e+07	7.60117e+06	1.7986	0.84686	8.15138e-05	0.00265591	90.0555	90.7848	1.64531	89.0477	C3H7NO2	C00099	pos	InChI=1S/C3H7NO2/c4-2-1-3(5)6/h1-2,4H2,(H,5,6)	NCCC(O)=O	Organic acids and derivatives
M89T77_2	Putrescine	1.38732	2.50242e+07	1.789e+06	1.37134e+07	1.48458e+06	1.8248	0.86774	0.00108577	0.010724	89.1078	76.5836	1.14356	88.1	C4H12N2	C00134	pos	InChI=1S/C4H12N2/c5-3-1-2-4-6/h1-6H2	NCCCCN	Organic nitrogen compounds
M256T105_1	Nicotinate D-Ribonucleoside	1.40244	3.69805e+08	5.60795e+06	2.01828e+08	2.61029e+07	1.8323	0.87364	0.000402586	0.00607558	256.081	104.963	1.00238	256.082	C11H14NO6	C05841	pos	InChI=1S/C11H13NO6/c13-5-7-8(14)9(15)10(18-7)12-3-1-2-6(4-12)11(16)17/h1-4,7-10,13-15H,5H2/p+1/t7-,8-,9-,10-/m1/s1	OC[C@H]1O[C@H]([C@H](O)[C@@H]1O)[N+]1=CC(=CC=C1)C(O)=O	Organic oxygen compounds
M177T83	Pyrophosphate	1.22319	5.57206e+07	5.65837e+06	3.01914e+07	1.02248e+07	1.8456	0.88408	0.0193716	0.0624308	176.935	83.2455	5.17817	177.943	H4P2O7	C00013	neg	InChI=1S/H4O7P2/c1-8(2,3)7-9(4,5)6/h(H2,1,2,3)(H2,4,5,6)	OP(O)(=O)OP(O)(O)=O	Homogeneous non-metal compounds
M261T93	Glucose 6-Phosphate	1.38315	4.34366e+07	2.6828e+06	2.34741e+07	3.39781e+06	1.8504	0.88784	0.00133236	0.0120922	261.037	93.3176	0.024553	260.03	C6H13O9P	C00092	pos	InChI=1S/C6H13O9P/c7-3-2(1-14-16(11,12)13)15-6(10)5(9)4(3)8/h2-10H,1H2,(H2,11,12,13)/t2-,3-,4+,5-,6?/m1/s1	OC1O[C@H](COP(O)(O)=O)[C@@H](O)[C@H](O)[C@H]1O	Organic oxygen compounds
M597T618	Astaxanthin	1.37772	3.609e+06	379885	1.90464e+06	102885	1.8948	0.92208	0.00169032	0.0139153	597.398	617.533	7.0643	596.387	C40H52O4	C08580	pos	InChI=1S/C40H52O4/c1-27(17-13-19-29(3)21-23-33-31(5)37(43)35(41)25-39(33,7)8)15-11-12-16-28(2)18-14-20-30(4)22-24-34-32(6)38(44)36(42)26-40(34,9)10/h11-24,35-36,41-42H,25-26H2,1-10H3/b12-11+,17-13+,18-14+,23-21+,24-22+,27-15+,28-16+,29-19+,30-20+/t35-,36-/m0/s1	CC(C=CC=C(/C)C=CC1=C(C)C(=O)[C@@H](O)CC1(C)C)=C/C=C/C=C(C)/C=C/C=C(C)/C=C/C1=C(C)C(=O)[C@@H](O)CC1(C)C	Lipids and lipid-like molecules
M281T188	4-Hydroxyphenylacetylglutamic acid	1.32726	2.50273e+06	148002	1.32014e+06	262563	1.8958	0.92281	0.00244871	0.0180752	281.088	187.914	7.8345	281.09	C13H15NO6	C05595	neg	InChI=1S/C13H15NO6/c15-9-3-1-8(2-4-9)7-11(16)14-10(13(19)20)5-6-12(17)18/h1-4,10,15H,5-7H2,(H,14,16)(H,17,18)(H,19,20)/t10-/m0/s1	OC(=O)CC[C@H](NC(=O)CC1=CC=C(O)C=C1)C(O)=O	Organic acids and derivatives
M178T597	Hippuric acid	1.13458	4.49302e+06	1.23986e+06	2.36699e+06	337220	1.8982	0.92463	0.0456568	0.111354	178.05	597.239	2.77899	179.058	C9H9NO3	C01586	neg	InChI=1S/C9H9NO3/c11-8(12)6-10-9(13)7-4-2-1-3-5-7/h1-5H,6H2,(H,10,13)(H,11,12)	OC(=O)CNC(=O)C1=CC=CC=C1	Benzenoids
M93T99	Glycerol	1.38489	6.30808e+07	3.00602e+06	3.26574e+07	5.71341e+06	1.9316	0.94979	0.00122649	0.0115186	93.0551	99.2062	0.0122283	92.0473	C3H8O3	C00116	pos	InChI=1S/C3H8O3/c4-1-3(6)2-5/h3-6H,1-2H2	OCC(O)CO	Organic oxygen compounds
M297T661	Tetrahydrocannabinol	1.2207	985374	97980.7	504262	231636	1.9541	0.9665	0.0295635	0.0902228	297.217	660.514	0.489541	314.225	C21H30O2	C06972	pos	InChI=1S/C21H30O2/c1-5-6-7-8-15-12-18(22)20-16-11-14(2)9-10-17(16)21(3,4)23-19(20)13-15/h11-13,16-17,22H,5-10H2,1-4H3/t16-,17-/m1/s1	[H][C@@]12C=C(C)CC[C@@]1([H])C(C)(C)OC1=CC(CCCCC)=CC(O)=C21	Organoheterocyclic compounds
M306T104_1	CMP	1.36335	2.78948e+08	1.77762e+07	1.42505e+08	3.15247e+07	1.9575	0.96899	0.00284108	0.0188733	306.048	103.621	10.7186	323.052	C9H14N3O8P	C00055	pos	InChI=1S/C9H14N3O8P/c10-5-1-2-12(9(15)11-5)8-7(14)6(13)4(20-8)3-19-21(16,17)18/h1-2,4,6-8,13-14H,3H2,(H2,10,11,15)(H2,16,17,18)/t4-,6-,7-,8-/m1/s1	NC1=NC(=O)N(C=C1)[C@@H]1O[C@H](COP(O)(O)=O)[C@@H](O)[C@H]1O	Nucleosides, nucleotides, and analogues
M277T91	Saccharopine	1.41263	1.07785e+07	353657	5.45356e+06	524399	1.9764	0.98289	0.000128654	0.00335086	277.139	90.7848	0.811506	276.132	C11H20N2O6	C00449	pos	InChI=1S/C11H20N2O6/c12-7(10(16)17)3-1-2-6-13-8(11(18)19)4-5-9(14)15/h7-8,13H,1-6,12H2,(H,14,15)(H,16,17)(H,18,19)/t7-,8-/m0/s1	N[C@@H](CCCCN[C@@H](CCC(O)=O)C(O)=O)C(O)=O	Organic acids and derivatives
M306T120	2,3-Cyclic CMP	1.3174	4.8348e+07	4.81806e+06	2.404e+07	7.26375e+06	2.0111	1.008	0.00845958	0.0376702	306.047	119.666	3.64275	305.041	C9H12N3O7P	C02354	pos	InChI=1S/C9H12N3O7P/c10-5-1-2-12(9(14)11-5)8-7-6(4(3-13)17-8)18-20(15,16)19-7/h1-2,4,6-8,13H,3H2,(H,15,16)(H2,10,11,14)/t4-,6-,7-,8-/m1/s1	Nc1ccn([C@@H]2O[C@H](CO)[C@H]3OP(O)(=O)O[C@@H]23)c(=O)n1	Nucleosides, nucleotides, and analogues
M279T865	Alpha-Linolenic acid	1.27302	1.11832e+09	3.51996e+07	5.45924e+08	2.47599e+08	2.0485	1.0346	0.0166184	0.0596661	279.232	864.59	1.10518	278.225	C18H30O2	C06427	pos	InChI=1S/C18H30O2/c1-2-3-4-5-6-7-8-9-10-11-12-13-14-15-16-17-18(19)20/h3-4,6-7,9-10H,2,5,8,11-17H2,1H3,(H,19,20)/b4-3-,7-6-,10-9-	CCC=C/CC=C/CC=C/CCCCCCCC(O)=O	Lipids and lipid-like molecules
M280T865	Linoleic acid	1.28107	2.14664e+08	6.3678e+06	1.03699e+08	4.65283e+07	2.0701	1.0497	0.0149432	0.0554438	280.235	864.632	0.705001	280.24	C18H32O2	C01595	pos	InChI=1S/C18H32O2/c1-2-3-4-5-6-7-8-9-10-11-12-13-14-15-16-17-18(19)20/h6-7,9-10H,2-5,8,11-17H2,1H3,(H,19,20)/b7-6-,10-9-	CCCCCC=C/CC=C/CCCCCCCC(O)=O	Lipids and lipid-like molecules
M307T105	UMP	1.36966	1.9491e+07	2.33536e+06	9.3335e+06	1.01318e+06	2.0883	1.0623	0.00229959	0.0166503	307.032	104.526	12.7586	324.036	C9H13N2O9P	C00105	pos	InChI=1S/C9H13N2O9P/c12-5-1-2-11(9(15)10-5)8-7(14)6(13)4(20-8)3-19-21(16,17)18/h1-2,4,6-8,13-14H,3H2,(H,10,12,15)(H2,16,17,18)/t4-,6-,7-,8-/m1/s1	O[C@H]1[C@@H](O)[C@@H](O[C@@H]1COP(O)(O)=O)N1C=CC(=O)NC1=O	Nucleosides, nucleotides, and analogues
M102T83	1-Aminocyclopropanecarboxylic acid	1.42158	2.5215e+07	290046	1.20468e+07	836617	2.0931	1.0656	1.34944e-05	0.00126105	102.055	82.7679	2.89745	101.048	C4H7NO2	C01234	pos	InChI=1S/C4H7NO2/c5-4(1-2-4)3(6)7/h1-2,5H2,(H,6,7)	NC1(CC1)C(O)=O	Organic acids and derivatives
M146T105_2	4-Guanidinobutanoic acid	1.42091	5.40234e+06	189789	2.57226e+06	76546.8	2.1002	1.0705	1.80171e-05	0.00134402	146.092	105.06	0.000270329	145.085	C5H11N3O2	C01035	pos	InChI=1S/C5H11N3O2/c6-5(7)8-3-1-2-4(9)10/h1-3H2,(H,9,10)(H4,6,7,8)	NC(N)=NCCCC(O)=O	Organic acids and derivatives
M293T843	12-OPDA	1.30519	6.40743e+09	4.60461e+08	2.9977e+09	1.2144e+09	2.1374	1.0959	0.0104393	0.0429909	293.211	842.563	0.00232785	292.204	C18H28O3	C01226	pos	InChI=1S/C18H28O3/c1-2-3-7-11-16-15(13-14-17(16)19)10-8-5-4-6-9-12-18(20)21/h3,7,13-16H,2,4-6,8-12H2,1H3,(H,20,21)/b7-3-/t15-,16-/m0/s1	CCC=C/C[C@H]1[C@@H](CCCCCCCC(O)=O)C=CC1=O	Lipids and lipid-like molecules
M611T491_2	Cyanin	1.42308	2.18628e+07	471345	1.01565e+07	423343	2.1526	1.1061	5.68235e-06	0.000795713	611.17	491.103	13.8005	611.161	C27H31O16	C08639	pos	InChI=1S/C27H30O16/c28-7-17-19(33)21(35)23(37)26(42-17)40-15-5-10(30)4-14-11(15)6-16(25(39-14)9-1-2-12(31)13(32)3-9)41-27-24(38)22(36)20(34)18(8-29)43-27/h1-6,17-24,26-29,33-38H,7-8H2,(H2-,30,31,32)/p+1/t17-,18-,19-,20-,21+,22+,23-,24-,26-,27-/m1/s1	OC[C@H]1O[C@@H](Oc2cc3c(O[C@@H]4O[C@H](CO)[C@@H](O)[C@H](O)[C@H]4O)cc(O)cc3[o+]c2-c2ccc(O)c(O)c2)[C@H](O)[C@@H](O)[C@@H]1O	Phenylpropanoids and polyketides
M317T884	5-KETE	1.2956	4.66527e+06	221717	2.14859e+06	785889	2.1713	1.1186	0.00593238	0.0299056	317.212	883.797	1.73512	318.219	C20H30O3	C14732	neg	InChI=1S/C20H30O3/c1-2-3-4-5-6-7-8-9-10-11-12-13-14-16-19(21)17-15-18-20(22)23/h6-7,9-10,12-14,16H,2-5,8,11,15,17-18H2,1H3,(H,22,23)/b7-6-,10-9-,13-12-,16-14+	CCCCCC=C/CC=C/CC=C/C=C/C(=O)CCCC(O)=O	Lipids and lipid-like molecules
M329T778	Docosahexaenoic acid	1.27178	1.16914e+08	1.37751e+07	5.29392e+07	2.44754e+07	2.2085	1.143	0.0168838	0.060318	329.252	778.117	10.5184	328.24	C22H32O2	C06429	pos	InChI=1S/C22H32O2/c1-2-3-4-5-6-7-8-9-10-11-12-13-14-15-16-17-18-19-20-21-22(23)24/h3-4,6-7,9-10,12-13,15-16,18-19H,2,5,8,11,14,17,20-21H2,1H3,(H,23,24)/b4-3-,7-6-,10-9-,13-12-,16-15-,19-18-	CCC=C/CC=C/CC=C/CC=C/CC=C/CC=C/CCC(O)=O	Lipids and lipid-like molecules
M87T97_2	Pyruvic acid	1.33206	1.35721e+08	1.57397e+07	6.10356e+07	9.04951e+06	2.2236	1.1529	0.00205134	0.0164301	87.007	97.4565	3.40008	88.016	C3H4O3	C00022	neg	InChI=1S/C3H4O3/c1-2(4)3(5)6/h1H3,(H,5,6)	CC(=O)C(O)=O	Organic acids and derivatives
M118T410	Indole	1.4254	5.88674e+07	350870	2.6427e+07	621725	2.2276	1.1555	1.56186e-07	0.000177094	118.066	410.456	0.0680078	117.058	C8H7N	C00463	pos	InChI=1S/C8H7N/c1-2-4-8-7(3-1)5-6-9-8/h1-6,9H	N1C=CC2=C1C=CC=C2	Organoheterocyclic compounds
M325T96	Cellobiose	1.41865	1.33713e+08	6.52755e+06	5.9044e+07	148250	2.2646	1.1793	3.83216e-05	0.00189469	325.113	95.7705	12.1862	342.116	C12H22O11	C00185	pos	InChI=1S/C12H22O11/c13-1-3-5(15)6(16)9(19)12(22-3)23-10-4(2-14)21-11(20)8(18)7(10)17/h3-20H,1-2H2/t3-,4-,5-,6+,7-,8-,9-,10-,11?,12+/m1/s1	OC[C@H]1O[C@@H](O[C@@H]2[C@@H](CO)OC(O)[C@H](O)[C@H]2O)[C@H](O)[C@@H](O)[C@@H]1O	Organic oxygen compounds
M295T830	Gingerol	1.18711	2.08667e+07	4.86854e+06	9.07172e+06	4.74202e+06	2.3002	1.2018	0.0397074	0.111223	295.19	829.991	1.28798	294.183	C17H26O4	C10462	pos	InChI=1S/C17H26O4/c1-3-4-5-6-14(18)12-15(19)9-7-13-8-10-16(20)17(11-13)21-2/h8,10-11,14,18,20H,3-7,9,12H2,1-2H3	CCCCCC(O)CC(=O)CCC1=CC=C(O)C(OC)=C1	Benzenoids
M295T847_2	9,10-Epoxyoctadecenoic acid	1.29545	1.44218e+10	1.29495e+09	6.26897e+09	2.30951e+09	2.3005	1.202	0.00595242	0.0299056	295.227	847.15	2.14648	296.235	C18H32O3	C14825	neg	InChI=1S/C18H32O3/c1-2-3-4-5-7-10-13-16-17(21-16)14-11-8-6-9-12-15-18(19)20/h7,10,16-17H,2-6,8-9,11-15H2,1H3,(H,19,20)/b10-7-	CCCCCC=C/CC1OC1CCCCCCCC(O)=O	Lipids and lipid-like molecules
M137T135	2-Aminobenzoic acid	1.38866	2.21494e+06	102027	949003	234180	2.334	1.2228	0.00101185	0.010256	137.046	134.537	14.0676	137.048	C7H7NO2	C00108	pos	InChI=1S/C7H7NO2/c8-6-4-2-1-3-5(6)7(9)10/h1-4H,8H2,(H,9,10)	NC1=CC=CC=C1C(O)=O	Benzenoids
M296T847_2	Alpha-Dimorphecolic acid	1.30048	2.93375e+09	2.72979e+08	1.24289e+09	4.56245e+08	2.3604	1.239	0.00529899	0.0279832	296.231	847.15	14.2966	296.235	C18H32O3	C14767	neg	InChI=1S/C18H32O3/c1-2-3-4-5-6-8-11-14-17(19)15-12-9-7-10-13-16-18(20)21/h6,8,11,14,17,19H,2-5,7,9-10,12-13,15-16H2,1H3,(H,20,21)/b8-6-,14-11+/t17-/m1/s1	CCCCCC=C/C=C/[C@@H](O)CCCCCCCC(O)=O	Lipids and lipid-like molecules
M227T483_2	Traumatic acid	1.36076	6.1921e+08	3.50729e+07	2.60947e+08	4.49429e+07	2.3729	1.2467	0.000404399	0.00752264	227.128	482.606	3.73722	228.136	C12H20O4	C16308	neg	NULL	NULL	Lipids and lipid-like molecules
M312T792	9(S)-HPODE	1.34147	3.52745e+08	1.9189e+07	1.47852e+08	4.047e+07	2.3858	1.2545	0.00137315	0.0138855	312.226	792.049	14.2455	312.23	C18H32O4	C14827	neg	InChI=1S/C18H32O4/c1-2-3-4-5-6-8-11-14-17(22-21)15-12-9-7-10-13-16-18(19)20/h6,8,11,14,17,21H,2-5,7,9-10,12-13,15-16H2,1H3,(H,19,20)/b8-6-,14-11+	CCCCCC=C/C=C/C(CCCCCCCC(O)=O)OO	Lipids and lipid-like molecules
M337T810_2	11,12-DiHETrE	1.22575	7.65576e+06	1.79005e+06	3.19798e+06	938124	2.3939	1.2594	0.0187707	0.0611309	337.238	810.076	1.66974	338.246	C20H34O4	C14774	neg	InChI=1S/C20H34O4/c1-2-3-4-5-9-12-15-18(21)19(22)16-13-10-7-6-8-11-14-17-20(23)24/h6,8-10,12-13,18-19,21-22H,2-5,7,11,14-17H2,1H3,(H,23,24)/b8-6-,12-9-,13-10-	CCCCCC=C/CC(O)C(O)CC=C/CC=C/CCCC(O)=O	Lipids and lipid-like molecules
M258T92	Glycerophosphocholine	1.41011	6.17266e+08	1.11621e+07	2.51015e+08	4.62146e+07	2.4591	1.2981	0.000182417	0.00400731	258.109	91.8584	1.86036	258.111	C8H21NO6P	C00670	pos	InChI=1S/C8H20NO6P/c1-9(2,3)4-5-14-16(12,13)15-7-8(11)6-10/h8,10-11H,4-7H2,1-3H3/t8-/m0/s1	C[N+](C)(C)CCOP([O-])(=O)OC[C@@H](O)CO	Lipids and lipid-like molecules
M352T842	Prostaglandin I2	1.24162	1.79272e+08	5.17882e+07	7.20604e+07	8.1352e+06	2.4878	1.3149	0.0239648	0.0771226	352.248	842.067	0.966912	352.225	C20H32O5	C01312	pos	InChI=1S/C20H32O5/c1-2-3-4-7-14(21)10-11-16-17-12-15(8-5-6-9-20(23)24)25-19(17)13-18(16)22/h8,10-11,14,16-19,21-22H,2-7,9,12-13H2,1H3,(H,23,24)/b11-10+,15-8-/t14-,16+,17+,18+,19-/m0/s1	CCCCC[C@H](O)C=C[C@H]1[C@H](O)C[C@@H]2OC(C[C@H]12)=CCCCC(O)=O	Lipids and lipid-like molecules
M272T100	(S)-Norcoclaurine	1.40177	6.19649e+07	3.92246e+06	2.46108e+07	4.57063e+06	2.5178	1.3322	0.000425716	0.00629068	272.134	100.183	1.52461	271.121	C16H17NO3	C06160	pos	InChI=1S/C16H17NO3/c18-12-3-1-10(2-4-12)7-14-13-9-16(20)15(19)8-11(13)5-6-17-14/h1-4,8-9,14,17-20H,5-7H2/t14-/m0/s1	Oc1ccc(C[C@@H]2NCCc3cc(O)c(O)cc23)cc1	Organoheterocyclic compounds
M351T718	Prostaglandin G2	1.41383	7.73278e+08	5.28422e+07	2.98224e+08	9.97154e+06	2.5929	1.3746	0.000106411	0.00305975	351.214	717.753	0.00414527	368.22	C20H32O6	C05956	pos	InChI=1S/C20H32O6/c1-2-3-6-9-15(24-23)12-13-17-16(18-14-19(17)26-25-18)10-7-4-5-8-11-20(21)22/h4,7,12-13,15-19,23H,2-3,5-6,8-11,14H2,1H3,(H,21,22)/b7-4-,13-12+/t15-,16+,17+,18-,19+/m0/s1	[H][C@@](CCCCC)(OO)C=C[C@@]1([H])[C@@]2([H])C[C@]([H])(OO2)[C@]1([H])CC=C/CCCC(O)=O	Lipids and lipid-like molecules
M88T1062	4-Aminobutyraldehyde	1.17338	3.02209e+07	4.40241e+06	1.15025e+07	1.02896e+07	2.6273	1.3936	0.044257	0.120243	88.076	1061.68	0.344957	87.0684	C4H9NO	C00555	pos	InChI=1S/C4H9NO/c5-3-1-2-4-6/h4H,1-3,5H2	[H]C(=O)CCCN	Organic oxygen compounds
M164T1018	L-Rhamnofuranose	1.29621	2.4825e+08	2.64149e+07	9.38356e+07	5.53032e+07	2.6456	1.4036	0.0120253	0.0473742	164.067	1018.34	0.884512	164.069	C6H12O5	C02431	pos	InChI=1S/C6H12O5/c1-2(7)5-3(8)4(9)6(10)11-5/h2-10H,1H3/t2-,3-,4+,5-,6?/m0/s1	C[C@H](O)[C@@H]1OC(O)[C@H](O)[C@@H]1O	Organic oxygen compounds
M339T868	5,6-DHET	1.34534	1.2043e+07	1.16743e+06	4.46857e+06	1.98548e+06	2.695	1.4303	0.00469384	0.0255971	339.253	868.486	0.798225	338.246	C20H34O4	C14772	pos	InChI=1S/C20H34O4/c1-2-3-4-5-6-7-8-9-10-11-12-13-15-18(21)19(22)16-14-17-20(23)24/h6-7,9-10,12-13,18-19,21-22H,2-5,8,11,14-17H2,1H3,(H,23,24)/b7-6-,10-9-,13-12-	CCCCCC=C/CC=C/CC=C/CC(O)C(O)CCCC(O)=O	Lipids and lipid-like molecules
M293T815_3	9(S)-HOT	1.30078	2.53438e+10	2.50181e+09	9.34211e+09	4.35371e+09	2.7129	1.4398	0.00526017	0.0278941	293.212	815.03	0.7469	294.219	C18H30O3	C16326	neg	InChI=1S/C18H30O3/c1-2-3-4-5-6-8-11-14-17(19)15-12-9-7-10-13-16-18(20)21/h3-4,6,8,11,14,17,19H,2,5,7,9-10,12-13,15-16H2,1H3,(H,20,21)/b4-3-,8-6-,14-11+/t17-/m1/s1	C(CCCC(O)=O)CCC[C@@H](/C=C/C=CC/C=CCC)O	Lipids and lipid-like molecules
M314T746	9,10-DHOME	1.27827	1.88542e+06	38684.5	684685	428883	2.7537	1.4614	0.00846384	0.0369704	314.242	746.443	12.3357	314.246	C18H34O4	C14828	neg	InChI=1S/C18H34O4/c1-2-3-4-5-7-10-13-16(19)17(20)14-11-8-6-9-12-15-18(21)22/h7,10,16-17,19-20H,2-6,8-9,11-15H2,1H3,(H,21,22)/b10-7-	CCCCCC=C/CC(O)C(O)CCCCCCCC(O)=O	Lipids and lipid-like molecules
M160T341	Indoleacetaldehyde	1.28051	1.26366e+06	27240.4	457366	340930	2.7629	1.4662	0.015058	0.0556814	160.076	341.044	0.0369494	159.068	C10H9NO	C00637	pos	InChI=1S/C10H9NO/c12-6-5-8-7-11-10-4-2-1-3-9(8)10/h1-4,6-7,11H,5H2	O=CCC1=CNC2=CC=CC=C12	Organoheterocyclic compounds
M275T815	Stearidonic acid	1.29835	1.88785e+09	2.08053e+08	6.74234e+08	3.26242e+08	2.8	1.4854	0.0055706	0.0288528	275.201	814.915	0.895344	276.209	C18H28O2	C16300	neg	InChI=1S/C18H28O2/c1-2-3-4-5-6-7-8-9-10-11-12-13-14-15-16-17-18(19)20/h3-4,6-7,9-10,12-13H,2,5,8,11,14-17H2,1H3,(H,19,20)/b4-3-,7-6-,10-9-,13-12-	CCC=C/CC=C/CC=C/CC=C/CCCCC(O)=O	Lipids and lipid-like molecules
M105T87	Glyceric acid	1.33062	2.6834e+07	3.84552e+06	9.00094e+06	2.13622e+06	2.9812	1.5759	0.00216708	0.01692	105.018	86.5834	0.667506	106.027	C3H6O4	C00258	neg	InChI=1S/C3H6O4/c4-1-2(5)3(6)7/h2,4-5H,1H2,(H,6,7)/t2-/m1/s1	OC[C@@H](O)C(O)=O	Organic oxygen compounds
M571T840	3,4-Dihydrospheroidene	1.27736	1.24881e+08	3.38526e+07	4.0662e+07	1.27565e+07	3.0712	1.6188	0.0157047	0.0574298	571.434	839.868	2.89397	570.48	C41H62O	C15895	pos	NULL	NULL	Lipids and lipid-like molecules
M352T718	15-Keto-Prostaglandin F2a	1.41823	1.62966e+08	8.11783e+06	5.25839e+07	5.71352e+06	3.0992	1.6319	4.28362e-05	0.00202898	352.217	717.771	0.973858	352.225	C20H32O5	C05960	pos	InChI=1S/C20H32O5/c1-2-3-6-9-15(21)12-13-17-16(18(22)14-19(17)23)10-7-4-5-8-11-20(24)25/h4,7,12-13,16-19,22-23H,2-3,5-6,8-11,14H2,1H3,(H,24,25)/b7-4-,13-12+/t16-,17-,18+,19-/m1/s1	CCCCCC(=O)C=C[C@H]1[C@H](O)C[C@H](O)[C@@H]1CC=C/CCCC(O)=O	Lipids and lipid-like molecules
M315T659	3-O-Methylquercetin	1.22642	42919.1	12969.9	13840	2166.86	3.1011	1.6328	0.0186141	0.0607456	315.051	659.397	1.17822	316.058	C16H12O7	C04443	neg	InChI=1S/C16H12O7/c1-22-16-14(21)13-11(20)5-8(17)6-12(13)23-15(16)7-2-3-9(18)10(19)4-7/h2-6,17-20H,1H3	COc1c(oc2cc(O)cc(O)c2c1=O)-c1ccc(O)c(O)c1	Phenylpropanoids and polyketides
M221T302	Pyrimidodiazepine	1.41509	1.93047e+07	1.40331e+06	6.0365e+06	217716	3.198	1.6772	8.53032e-05	0.00271352	221.092	301.783	0.0857322	221.091	C9H11N5O2	C02587	pos	NULL	NULL	others
M203T381	L-Tryptophan	1.37126	2.56719e+08	1.85985e+07	8.01362e+07	8.65966e+06	3.2035	1.6797	0.000117909	0.00439382	203.082	380.955	0.330242	204.09	C11H12N2O2	C00078	neg	InChI=1S/C11H12N2O2/c12-9(11(14)15)5-7-6-13-10-4-2-1-3-8(7)10/h1-4,6,9,13H,5,12H2,(H,14,15)/t9-/m0/s1	N[C@@H](CC1=CNC2=C1C=CC=C2)C(O)=O	Organoheterocyclic compounds
M303T840	19(S)-HETE	1.35949	3.75761e+07	2.4507e+06	1.14704e+07	6.71718e+06	3.2759	1.7119	0.00319973	0.0201708	303.231	840.063	12.1392	320.235	C20H32O3	C14749	pos	InChI=1S/C20H32O3/c1-19(21)17-15-13-11-9-7-5-3-2-4-6-8-10-12-14-16-18-20(22)23/h3-6,9-12,19,21H,2,7-8,13-18H2,1H3,(H,22,23)/b5-3-,6-4-,11-9-,12-10-/t19-/m0/s1	C[C@H](O)CCCC=C/CC=C/CC=C/CC=C/CCCC(O)=O	Lipids and lipid-like molecules
M277T935_2	Gamma-Linolenic acid	1.3184	3.35375e+07	1.61137e+06	9.7947e+06	6.34178e+06	3.424	1.7757	0.00327346	0.0212975	277.34	935.168	5.88125	278.225	C18H30O2	C06426	neg	InChI=1S/C18H30O2/c1-2-3-4-5-6-7-8-9-10-11-12-13-14-15-16-17-18(19)20/h6-7,9-10,12-13H,2-5,8,11,14-17H2,1H3,(H,19,20)/b7-6-,10-9-,13-12-	CCCCCC=C/CC=C/CC=C/CCCCC(O)=O	Lipids and lipid-like molecules
M250T755	Deoxyadenosine	1.36114	8.50534e+06	516814	2.43233e+06	806932	3.4968	1.806	0.000391332	0.00738016	250.149	755.133	13.9271	251.102	C10H13N5O3	C00559	neg	InChI=1S/C10H13N5O3/c11-9-8-10(13-3-12-9)15(4-14-8)7-1-5(17)6(2-16)18-7/h3-7,16-17H,1-2H2,(H2,11,12,13)/t5-,6+,7+/m0/s1	NC1=NC=NC2=C1N=CN2[C@H]1C[C@H](O)[C@@H](CO)O1	Nucleosides, nucleotides, and analogues
M182T647	Galactitol	1.31609	7.63213e+06	1.21169e+06	2.05178e+06	1.60944e+06	3.7198	1.8952	0.00866216	0.0382466	182.081	647.078	12.6363	182.079	C6H14O6	C01697	pos	InChI=1S/C6H14O6/c7-1-3(9)5(11)6(12)4(10)2-8/h3-12H,1-2H2/t3-,4+,5+,6-	OC[C@H](O)[C@@H](O)[C@@H](O)[C@H](O)CO	Organic oxygen compounds
M146T85	L-Glutamic acid	1.37437	4.29639e+07	2.11503e+06	1.13815e+07	2.35438e+06	3.7749	1.9164	6.57549e-05	0.00336199	146.045	84.645	1.4694	147.053	C5H9NO4	C00025	neg	InChI=1S/C5H9NO4/c6-3(5(9)10)1-2-4(7)8/h3H,1-2,6H2,(H,7,8)(H,9,10)/t3-/m0/s1	N[C@@H](CCC(O)=O)C(O)=O	Organic acids and derivatives
M174T105_3	N-Acetyl-L-Glutamate 5-Semialdehyde	1.39824	1.22526e+07	1.55529e+06	3.18813e+06	200063	3.8432	1.9423	0.000559355	0.00738054	174.087	104.715	0.124327	173.069	C7H11NO4	C01250	pos	InChI=1S/C7H11NO4/c1-5(10)8-6(7(11)12)3-2-4-9/h4,6H,2-3H2,1H3,(H,8,10)(H,11,12)/t6-/m0/s1	CC(=O)N[C@@H](CCC=O)C(O)=O	Organic acids and derivatives
M105T955	(R)-3-Hydroxybutyric acid	1.21042	5.96543e+07	2.24005e+07	1.51681e+07	8.57887e+06	3.9329	1.9756	0.0325195	0.0962848	105.043	955.4	2.92431	104.047	C4H8O3	C01089	pos	InChI=1S/C4H8O3/c1-3(5)2-4(6)7/h3,5H,2H2,1H3,(H,6,7)/t3-/m1/s1	C[C@@H](O)CC(O)=O	Organic acids and derivatives
M146T409	2-Dehydropantoate	1.42248	1.17637e+08	5.16308e+06	2.98978e+07	918100	3.9346	1.9762	8.44051e-06	0.000963464	146.059	408.763	3.59236	146.058	C6H10O4	C00966	pos	InChI=1S/C6H10O4/c1-6(2,3-7)4(8)5(9)10/h7H,3H2,1-2H3,(H,9,10)/p-1	CC(C)(CO)C(=O)C([O-])=O	Organic acids and derivatives
M299T714	Kaempferide	1.37253	1.72787e+07	1.16179e+06	4.37975e+06	812514	3.9451	1.9801	9.47291e-05	0.00384048	299.056	713.998	0.516291	300.063	C16H12O6	C10098	neg	InChI=1S/C16H12O6/c1-21-10-4-2-8(3-5-10)16-15(20)14(19)13-11(18)6-9(17)7-12(13)22-16/h2-7,17-18,20H,1H3	COC1=CC=C(C=C1)C1=C(O)C(=O)C2=C(O)C=C(O)C=C2O1	Phenylpropanoids and polyketides
M227T409	L-Arogenate	1.41603	2.27767e+07	1.72465e+06	5.66063e+06	291382	4.0237	2.0085	7.10444e-05	0.00249159	227.079	408.77	2.56739	227.079	C10H13NO5	C00826	pos	InChI=1S/C10H13NO5/c11-7(8(13)14)5-10(9(15)16)3-1-6(12)2-4-10/h1-4,6-7,12H,5,11H2,(H,13,14)(H,15,16)/t6?,7-,10?/m0/s1	N[C@@H](CC1(C=CC(O)C=C1)C(O)=O)C(O)=O	Organic acids and derivatives
M131T80	Agmatine	1.42378	4.79344e+07	1.68322e+06	1.16398e+07	218628	4.1181	2.042	3.17342e-06	0.000604343	131.129	80.4191	0.00342726	130.122	C5H14N4	C00179	pos	InChI=1S/C5H14N4/c6-3-1-2-4-9-5(7)8/h1-4,6H2,(H4,7,8,9)	NCCCCNC(N)=N	Organic nitrogen compounds
M321T938	8,9-DiHETrE	1.41558	3.25947e+07	2.59029e+06	7.60581e+06	338527	4.2855	2.0995	7.77226e-05	0.00259377	321.242	938.455	12.9024	338.246	C20H34O4	C14773	pos	InChI=1S/C20H34O4/c1-2-3-4-5-6-7-8-9-12-15-18(21)19(22)16-13-10-11-14-17-20(23)24/h6-7,9-10,12-13,18-19,21-22H,2-5,8,11,14-17H2,1H3,(H,23,24)/b7-6-,12-9-,13-10-	CCCCCC=C/CC=C/CC(O)C(O)CC=C/CCCC(O)=O	Lipids and lipid-like molecules
M171T82	rac-Glycerol 3-Phosphoate	1.34168	1.10107e+08	1.47349e+07	2.5585e+07	1.10652e+07	4.3036	2.1055	0.00135932	0.0137895	171.005	82.4104	5.82752	172.014	C3H9O6P	C00093	neg	InChI=1S/C3H9O6P/c4-1-3(5)2-9-10(6,7)8/h3-5H,1-2H2,(H2,6,7,8)/t3-/m0/s1	OCC(O)COP(O)(O)=O	Lipids and lipid-like molecules
M335T797	Prostaglandin-c2	1.30562	3.59016e+08	4.3599e+07	7.73532e+07	9.77909e+07	4.6413	2.2145	0.0103669	0.0427652	335.219	797.159	0.419316	334.214	C20H30O4	C05955	pos	InChI=1S/C20H30O4/c1-2-3-6-9-17(21)14-12-16-13-15-19(22)18(16)10-7-4-5-8-11-20(23)24/h4,7,12-14,17-18,21H,2-3,5-6,8-11,15H2,1H3,(H,23,24)/b7-4-,14-12+/t17-,18+/m0/s1	CCCCC[C@H](O)C=CC1=CCC(=O)[C@@H]1CC=C/CCCC(O)=O	Lipids and lipid-like molecules
M383T674	7-Dehydrodesmosterol	1.41519	7.83442e+06	642852	1.63348e+06	152633	4.7961	2.2619	8.3807e-05	0.0026895	383.33	673.949	3.40073	382.324	C27H42O	C05107	pos	InChI=1S/C27H42O/c1-18(2)7-6-8-19(3)23-11-12-24-22-10-9-20-17-21(28)13-15-26(20,4)25(22)14-16-27(23,24)5/h7,9-10,19,21,23-25,28H,6,8,11-17H2,1-5H3/t19-,21+,23-,24+,25+,26+,27-/m1/s1	[H][C@@]1(CC[C@@]2([H])C3=CC=C4C[C@@H](O)CC[C@]4(C)[C@@]3([H])CC[C@]12C)[C@H](C)CCC=C(C)C	Lipids and lipid-like molecules
M206T222	N-Acetyl-L-Phenylalanine	1.38199	7.56029e+06	217514	1.57374e+06	115372	4.804	2.2642	1.9004e-06	0.000670999	206.081	221.565	0.603302	207.089	C11H13NO3	C03519	neg	InChI=1S/C11H13NO3/c1-8(13)12-10(11(14)15)7-9-5-3-2-4-6-9/h2-6,10H,7H2,1H3,(H,12,13)(H,14,15)/t10-/m0/s1	CC(=O)N[C@@H](CC1=CC=CC=C1)C(O)=O	Organic acids and derivatives
M214T1046	Dethiobiotin	1.24623	2.21955e+07	8.58753e+06	4.35292e+06	210334	5.099	2.3502	0.0228058	0.0745495	213.983	1046.3	0.701989	214.132	C10H18N2O3	C01909	pos	InChI=1S/C10H18N2O3/c1-7-8(12-10(15)11-7)5-3-2-4-6-9(13)14/h7-8H,2-6H2,1H3,(H,13,14)(H2,11,12,15)/t7-,8+/m0/s1	[H][C@@]1(C)NC(=O)N[C@]1([H])CCCCCC(O)=O	Lipids and lipid-like molecules
M269T687	Apigenin	1.35381	1.69859e+06	128259	304827	219657	5.5723	2.4783	0.000687826	0.00971121	269.045	686.771	0.276905	270.053	C15H10O5	C01477	neg	InChI=1S/C15H10O5/c16-9-3-1-8(2-4-9)13-7-12(19)15-11(18)5-10(17)6-14(15)20-13/h1-7,16-18H	OC1=CC=C(C=C1)C1=CC(=O)C2=C(O)C=C(O)C=C2O1	Phenylpropanoids and polyketides
M351T796	Lipoxin A4	1.15327	157215	74100.2	26289.1	12478.5	5.9802	2.5802	0.0392468	0.100944	351.22	796.485	6.4965	352.225	C20H32O5	C06314	neg	InChI=1S/C20H32O5/c1-2-3-8-12-17(21)13-9-6-4-5-7-10-14-18(22)19(23)15-11-16-20(24)25/h4-7,9-10,13-14,17-19,21-23H,2-3,8,11-12,15-16H2,1H3,(H,24,25)/b6-4-,7-5+,13-9+,14-10+/t17-,18+,19-/m0/s1	CCCCC[C@H](O)C=CC=C/C=C/C=C/[C@@H](O)[C@@H](O)CCCC(O)=O	Lipids and lipid-like molecules
M295T828	13S-Hydroxyoctadecadienoic acid	1.3714	7.84216e+08	5.72131e+07	1.11661e+08	5.25501e+07	7.0232	2.8121	0.00011523	0.0043334	295.228	827.554	0.857303	296.235	C18H32O3	C14762	neg	InChI=1S/C18H32O3/c1-2-3-11-14-17(19)15-12-9-7-5-4-6-8-10-13-16-18(20)21/h7,9,12,15,17,19H,2-6,8,10-11,13-14,16H2,1H3,(H,20,21)/b9-7-,15-12+/t17-/m0/s1	CCCCC[C@H](O)C=CC=C/CCCCCCCC(O)=O	Lipids and lipid-like molecules
M348T285	AMP	1.40148	7.98903e+06	867631	1.13167e+06	696461	7.0595	2.8196	0.000436138	0.00638367	348.07	285.17	1.56836	347.063	C10H14N5O7P	C00020	pos	InChI=1S/C10H14N5O7P/c11-8-5-9(13-2-12-8)15(3-14-5)10-7(17)6(16)4(22-10)1-21-23(18,19)20/h2-4,6-7,10,16-17H,1H2,(H2,11,12,13)(H2,18,19,20)/t4-,6-,7-,10-/m1/s1	NC1=C2N=CN([C@@H]3O[C@H](COP(O)(O)=O)[C@@H](O)[C@H]3O)C2=NC=N1	Nucleosides, nucleotides, and analogues
M168T331	3-Methoxytyramine	1.41387	3.69457e+06	358202	488895	54295.1	7.557	2.9178	0.000105741	0.00305975	168.102	331.366	0.0178019	167.095	C9H13NO2	C05587	pos	InChI=1S/C9H13NO2/c1-12-9-6-7(4-5-10)2-3-8(9)11/h2-3,6,11H,4-5,10H2,1H3	COC1=C(O)C=CC(CCN)=C1	Benzenoids
M273T871	Geranylgeraniol	1.36203	5.02575e+06	1.14758e+06	655646	238574	7.6653	2.9383	0.00296072	0.0192883	273.258	870.855	0.00598941	290.261	C20H34O	C09094	pos	InChI=1S/C20H34O/c1-17(2)9-6-10-18(3)11-7-12-19(4)13-8-14-20(5)15-16-21/h9,11,13,15,21H,6-8,10,12,14,16H2,1-5H3/b18-11+,19-13+,20-15+	CC(C)=CCCC(C)=CCCC(C)=CCCC(C)=CCO	Lipids and lipid-like molecules
M134T93	Isochavicol	1.19657	2.36795e+07	216877	3.32582e+07	5.37145e+06	0.71199	-0.49008	0.0367091	0.105089	134.081	92.8638	5.24e-05	134.073	C9H10O	C20464	pos	NULL	NULL	others
M180T459	L-Homophenylalanine	1.42389	1.79614e+07	720465	2.01046e+06	89713.1	8.9339	3.1593	2.8483e-06	0.000594316	180.101	459.47	3.2144	179.095	C10H13NO2	C17235	pos	InChI=1S/C10H13NO2/c11-9(10(12)13)7-6-8-4-2-1-3-5-8/h1-5,9H,6-7,11H2,(H,12,13)/t9-/m0/s1	N[C@@H](CCc1ccccc1)C(O)=O	Organic acids and derivatives
M201T139	4-Fumarylacetoacetate	1.41116	1.4413e+07	1.66631e+06	1.09632e+06	91037.2	13.147	3.7166	0.00015883	0.0037209	201.052	138.828	0.213377	200.032	C8H8O6	C01061	pos	InChI=1S/C8H8O6/c9-5(1-2-7(11)12)3-6(10)4-8(13)14/h1-2H,3-4H2,(H,11,12)(H,13,14)/p-2/b2-1+	[O-]C(=O)CC(=O)CC(=O)C=CC([O-])=O	Organic acids and derivatives
M625T468	Quercetin 3-O-Beta-D-Glucosyl-(1->2)-Beta-D-Glucoside	1.34938	1.54376e+06	268238	67225.9	109031	22.964	4.5213	0.000906984	0.0111066	625.139	468.293	2.74498	626.148	C27H30O17	C12667	neg	InChI=1S/C27H30O17/c28-6-14-17(34)20(37)22(39)26(41-14)44-25-21(38)18(35)15(7-29)42-27(25)43-24-19(36)16-12(33)4-9(30)5-13(16)40-23(24)8-1-2-10(31)11(32)3-8/h1-5,14-15,17-18,20-22,25-35,37-39H,6-7H2/t14-,15-,17-,18-,20+,21+,22-,25-,26+,27+/m1/s1	OC[C@H]1O[C@@H](O[C@H]2[C@H](Oc3c(oc4cc(O)cc(O)c4c3=O)-c3ccc(O)c(O)c3)O[C@H](CO)[C@@H](O)[C@@H]2O)[C@H](O)[C@@H](O)[C@@H]1O	Phenylpropanoids and polyketides
M463T508	Isoquercitrin	1.37419	951142	95436.5	5428.13	7595.27	175.22	7.4531	6.84517e-05	0.00341544	463.087	507.793	3.54556	464.096	C21H20O12	C05623	neg	InChI=1S/C21H20O12/c22-6-13-15(27)17(29)18(30)21(32-13)33-20-16(28)14-11(26)4-8(23)5-12(14)31-19(20)7-1-2-9(24)10(25)3-7/h1-5,13,15,17-18,21-27,29-30H,6H2/t13-,15-,17+,18-,21+/m1/s1	OC[C@H]1O[C@@H](OC2=C(OC3=C(C(O)=CC(O)=C3)C2=O)C2=CC=C(O)C(O)=C2)[C@H](O)[C@@H](O)[C@@H]1O	Phenylpropanoids and polyketides
7d	Metabolities	VIP	mean_SH_3d_L	sd_SH_3d_L	mean_SH_0d_L	sd_SH_0d_L	Fold Change_SH_7d_L/SH_0d_L	log2(FC_SH_7d_L/SH_0d_L)	p.value	FDR	mz	rt	ppm	exact_mass	formula	KEGG	posneg	InChI	SMILES	Superclass
M140T784	Acetylphosphate	1.45552	1.45742e+08	1.08474e+08	3.29257e+09	1.23258e+09	0.044264	-4.4977	0.011646	0.103336	139.987	783.602	1.93589	139.988	C2H5O5P	C00227	pos	InChI=1S/C2H5O5P/c1-2(3)7-8(4,5)6/h1H3,(H2,4,5,6)	CC(=O)OP(O)(O)=O	Organic acids and derivatives
M129T446	4-Guanidinobutanal	1.57398	2.48159e+07	1.17674e+07	1.82301e+08	2.1117e+07	0.13613	-2.877	0.000351529	0.0208037	129.092	446.488	11.4531	129.09	C5H11N3O	C02647	pos	InChI=1S/C5H11N3O/c6-5(7)8-3-1-2-4-9/h4H,1-3H2,(H4,6,7,8)	[H]C(=O)CCCNC(N)=N	Organic oxygen compounds
M334T749	Nicotinamide Ribotide	1.51979	546507	301237	2.96743e+06	613541	0.18417	-2.4409	0.00357838	0.0560054	334.295	749.48	2.33867	334.057	C11H15N2O8P	C00455	pos	InChI=1S/C11H15N2O8P/c12-10(16)6-2-1-3-13(4-6)11-9(15)8(14)7(21-11)5-20-22(17,18)19/h1-4,7-9,11,14-15H,5H2,(H3-,12,16,17,18,19)/t7-,8-,9-,11-/m1/s1	NC(=O)C1=CC=C[N+](=C1)[C@@H]1O[C@H](COP(O)([O-])=O)[C@@H](O)[C@H]1O	Nucleosides, nucleotides, and analogues
M199T442	Epoxy-3E-H2HPP	1.54424	1.84252e+06	1.512e+06	8.41101e+06	168986	0.21906	-2.1906	0.00170983	0.041525	199.058	441.902	0.351928	198.053	C9H10O5	C21086	pos	NULL	NULL	others
M157T1007	Orotic acid	1.40666	2.74793e+06	720028	7.26822e+06	1.98673e+06	0.37808	-1.4033	0.0207442	0.136999	157.028	1006.99	0.294693	156.017	C5H4N2O4	C00295	pos	InChI=1S/C5H4N2O4/c8-3-1-2(4(9)10)6-5(11)7-3/h1H,(H,9,10)(H2,6,7,8,11)	OC(=O)C1=CC(=O)NC(=O)N1	Organoheterocyclic compounds
M134T91	L-Aspartic acid	1.53048	1.14717e+08	2.82023e+07	3.03422e+08	4.03962e+07	0.37808	-1.4032	0.00267864	0.0499304	134.045	90.7908	0.0305919	133.037	C4H7NO4	C00049	pos	InChI=1S/C4H7NO4/c5-2(4(8)9)1-3(6)7/h2H,1,5H2,(H,6,7)(H,8,9)/t2-/m0/s1	N[C@@H](CC(O)=O)C(O)=O	Organic acids and derivatives
M151T662	Tartaric acid	1.37458	7.70221e+07	4.35965e+07	1.96201e+08	4.3048e+07	0.39257	-1.349	0.0280645	0.158861	151.034	661.708	4.72609	150.016	C4H6O6	C00898	pos	InChI=1S/C4H6O6/c5-1(3(7)8)2(6)4(9)10/h1-2,5-6H,(H,7,8)(H,9,10)/t1-,2-/m1/s1	O[C@H]([C@@H](O)C(O)=O)C(O)=O	Organic oxygen compounds
M137T187	Urocanic acid	1.38129	1.41895e+06	465176	3.19873e+06	815502	0.4436	-1.1727	0.0304016	0.175737	137.035	187.226	0.496566	138.043	C6H6N2O2	C00785	neg	InChI=1S/C6H6N2O2/c9-6(10)2-1-5-3-7-4-8-5/h1-4H,(H,7,8)(H,9,10)/b2-1+	OC(=O)C=CC1=CNC=N1	Organoheterocyclic compounds
M188T367	Kynurenic acid	1.49854	2.77595e+06	441700	6.01034e+06	1.04808e+06	0.46186	-1.1145	0.00789779	0.0929517	188.034	366.942	0.564064	189.043	C10H7NO3	C01717	neg	InChI=1S/C10H7NO3/c12-9-5-8(10(13)14)11-7-4-2-1-3-6(7)9/h1-5H,(H,11,12)(H,13,14)	OC(=O)C1=CC(=O)C2=CC=CC=C2N1	Organoheterocyclic compounds
M302T807	Sphinganine	1.53095	2.01436e+07	1.25284e+06	4.34764e+07	5.93876e+06	0.46332	-1.1099	0.00264244	0.0494921	302.305	807.453	0.954429	301.298	C18H39NO2	C00836	pos	InChI=1S/C18H39NO2/c1-2-3-4-5-6-7-8-9-10-11-12-13-14-15-18(21)17(19)16-20/h17-18,20-21H,2-16,19H2,1H3/t17-,18+/m0/s1	CCCCCCCCCCCCCCC[C@@H](O)[C@@H](N)CO	Organic nitrogen compounds
M166T106_1	Phenyllactic acid	1.53942	8.15606e+06	1.31044e+06	1.75844e+07	1.8708e+06	0.46382	-1.1084	0.00202491	0.0440774	166.072	105.576	0.682627	166.063	C9H10O3	C05607	pos	InChI=1S/C9H10O3/c10-8(9(11)12)6-7-4-2-1-3-5-7/h1-5,8,10H,6H2,(H,11,12)/t8-/m0/s1	[H][C@](O)(CC1=CC=CC=C1)C(O)=O	Phenylpropanoids and polyketides
M255T1132_2	16-Hydroxy Hexadecanoic acid	1.33275	1.04443e+07	3.24698e+06	2.18649e+07	5.6887e+06	0.47767	-1.0659	0.0391647	0.188619	255.232	1131.57	1.81281	272.235	C16H32O3	C18218	pos	InChI=1S/C16H32O3/c17-15-13-11-9-7-5-3-1-2-4-6-8-10-12-14-16(18)19/h17H,1-15H2,(H,18,19)	OCCCCCCCCCCCCCCCC(O)=O	Lipids and lipid-like molecules
M397T863	3-Keto-4-Methylzymosterol	1.48365	4.79001e+06	1.54374e+06	9.76935e+06	779512	0.49031	-1.0282	0.00755965	0.0833419	397.343	863.058	9.0481	396.339	C28H44O	C15816	pos	InChI=1S/C28H44O/c1-18(2)8-7-9-19(3)22-12-13-24-21-10-11-23-20(4)26(29)15-17-28(23,6)25(21)14-16-27(22,24)5/h8,19-20,22-24H,7,9-17H2,1-6H3/t19-,20?,22?,23?,24?,27-,28+/m1/s1	C[C@H](CCC=C(C)C)C1CCC2C3=C(CC[C@]12C)[C@@]1(C)CCC(=O)C(C)C1CC3	Lipids and lipid-like molecules
M126T77	Taurine	1.49207	6.5774e+07	1.1601e+07	1.29665e+08	1.78284e+07	0.50726	-0.9792	0.00650448	0.0767392	125.986	76.5775	3.0401	125.015	C2H7NO3S	C00245	pos	InChI=1S/C2H7NO3S/c3-1-2-7(4,5)6/h1-3H2,(H,4,5,6)	NCCS(O)(=O)=O	Organic acids and derivatives
M166T338	L-Phenylalanine	1.4827	4.44962e+07	3.75462e+06	7.4027e+07	9.59558e+06	0.60108	-0.73437	0.00768426	0.0839017	166.086	337.898	4.1015	165.079	C9H11NO2	C00079	pos	InChI=1S/C9H11NO2/c10-8(9(11)12)6-7-4-2-1-3-5-7/h1-5,8H,6,10H2,(H,11,12)/t8-/m0/s1	N[C@@H](CC1=CC=CC=C1)C(O)=O	Organic acids and derivatives
M155T90	Imidazol-5-yl-Pyruvate	1.42894	1.4068e+07	5.46361e+06	2.69752e+07	1.25109e+06	0.52152	-0.93922	0.0162846	0.122059	155.043	90.4804	0.294126	154.038	C6H6N2O3	C03277	pos	InChI=1S/C6H6N2O3/c9-5(6(10)11)1-4-2-7-3-8-4/h2-3H,1H2,(H,7,8)(H,10,11)	C(C(CC=1NC=NC1)=O)(O)=O	Organoheterocyclic compounds
M177T95	Allantoic acid	1.4075	1.41608e+07	3.87399e+06	2.54731e+07	3.5792e+06	0.55591	-0.84708	0.020566	0.136658	177.062	95.4289	0.126148	176.055	C4H8N4O4	C00499	pos	InChI=1S/C4H8N4O4/c5-3(11)7-1(2(9)10)8-4(6)12/h1H,(H,9,10)(H3,5,7,11)(H3,6,8,12)	NC(=O)NC(NC(N)=O)C(O)=O	Organic acids and derivatives
M146T71_2	Spermidine	1.48036	1.82203e+08	4.12346e+07	3.19901e+08	2.56983e+07	0.56956	-0.81208	0.0079938	0.0857975	146.165	70.9112	0.142107	145.158	C7H19N3	C00315	pos	InChI=1S/C7H19N3/c8-4-1-2-6-10-7-3-5-9/h10H,1-9H2	NCCCCNCCCN	Organic nitrogen compounds
M166T97	Normetanephrine	1.43354	6.84095e+06	1.06003e+06	1.1963e+07	1.91463e+06	0.57184	-0.80631	0.0154273	0.118979	166.086	97.4918	12.3886	183.089	C9H13NO3	C05589	pos	InChI=1S/C9H13NO3/c1-13-9-4-6(8(12)5-10)2-3-7(9)11/h2-4,8,11-12H,5,10H2,1H3	COC1=CC(=CC=C1O)C(O)CN	Benzenoids
M115T150_2	Dihydrouracil	1.59221	1.28667e+06	42146.7	2.19534e+06	56028.6	0.58609	-0.7708	2.33185e-05	0.00746565	115.051	149.507	0.0658995	114.043	C4H6N2O2	C00429	pos	InChI=1S/C4H6N2O2/c7-3-1-2-5-4(8)6-3/h1-2H2,(H2,5,6,7,8)	O=C1CCNC(=O)N1	Organoheterocyclic compounds
M219T150_1	gamma-Glutamylalanine	1.5864	5.9703e+06	273459	1.01139e+07	350217	0.5903	-0.76047	8.59413e-05	0.0132172	219.097	149.509	0.0246575	NULL	C7H11N2O5R	C03740	pos			others
M147T496	Coumarin	1.52011	5.14768e+06	896899	8.52388e+06	316647	0.60391	-0.72759	0.00355006	0.0558485	147.044	495.824	0.00836803	146.037	C9H6O2	C05851	pos	InChI=1S/C9H6O2/c10-9-6-5-7-3-1-2-4-8(7)11-9/h1-6H	O=C1OC2=CC=CC=C2C=C1	Phenylpropanoids and polyketides
M336T528_1	Isopentenyl Adenosine	1.58423	7.69722e+06	496144	1.27733e+07	322336	0.6026	-0.73072	0.00011942	0.0148569	336.166	527.57	0.808061	335.159	C15H21N5O4	C16427	pos	InChI=1S/C15H21N5O4/c1-8(2)3-4-16-13-10-14(18-6-17-13)20(7-19-10)15-12(23)11(22)9(5-21)24-15/h3,6-7,9,11-12,15,21-23H,4-5H2,1-2H3,(H,16,17,18)/t9-,11-,12-,15-/m1/s1	CC(C)=CCNc1ncnc2n(cnc12)[C@@H]1O[C@H](CO)[C@@H](O)[C@H]1O	Nucleosides, nucleotides, and analogues
M339T496	p-Coumaroyl Quinic acid	1.556	1.51003e+06	273157	2.91896e+06	88694.5	0.51732	-0.95087	0.00105195	0.0331282	339.107	495.849	1.93696	338.1	C16H18O8	C12208	pos	InChI=1S/C16H18O8/c17-10-4-1-9(2-5-10)3-6-13(19)24-12-8-16(23,15(21)22)7-11(18)14(12)20/h1-6,11-12,14,17-18,20,23H,7-8H2,(H,21,22)/b6-3+/t11-,12-,14-,16+/m1/s1	O[C@@H]1C[C@](O)(C[C@@H](OC(=O)C=Cc2ccc(O)cc2)[C@@H]1O)C(O)=O	Organic oxygen compounds
M163T573_1	O-Ureido-L-Serine	1.40673	1.88089e+06	72941.6	2.90293e+06	472071	0.64793	-0.62609	0.0207278	0.136999	163.06	572.581	5.176	163.059	C4H9N3O4	C20639	pos	NULL	NULL	others
M300T82	N-Acetyl-Alpha-D-Glucosamine 1-Phosphate	1.4031	1.69888e+06	404314	2.62174e+06	215637	0.648	-0.62594	0.0251607	0.160789	300.048	82.3302	2.22597	301.056	C8H16NO9P	C04501	neg	InChI=1S/C8H16NO9P/c1-3(11)9-5-7(13)6(12)4(2-10)17-8(5)18-19(14,15)16/h4-8,10,12-13H,2H2,1H3,(H,9,11)(H2,14,15,16)/t4-,5-,6-,7-,8-/m1/s1	CC(=O)N[C@@H]1[C@@H](O)[C@H](O)[C@@H](CO)O[C@@H]1OP(O)(O)=O	Organic oxygen compounds
M244T150	Cytidine	1.40947	1.26818e+08	5.86784e+06	1.95048e+08	3.10637e+07	0.65019	-0.62107	0.0201519	0.135252	244.092	149.509	1.82308	243.085	C9H13N3O5	C00475	pos	InChI=1S/C9H13N3O5/c10-5-1-2-12(9(16)11-5)8-7(15)6(14)4(3-13)17-8/h1-2,4,6-8,13-15H,3H2,(H2,10,11,16)/t4-,6-,7-,8-/m1/s1	Nc1ccn([C@@H]2O[C@H](CO)[C@@H](O)[C@H]2O)c(=O)n1	Nucleosides, nucleotides, and analogues
M191T87_2	Quinate	1.4672	4.02112e+08	4.54163e+07	6.07426e+08	6.8846e+07	0.66199	-0.59511	0.0125293	0.11383	191.055	86.6764	3.02773	192.063	C7H12O6	C00296	neg	InChI=1S/C7H12O6/c8-3-1-7(13,6(11)12)2-4(9)5(3)10/h3-5,8-10,13H,1-2H2,(H,11,12)/t3-,4-,5-,7+/m1/s1	O[C@@H]1C[C@@](O)(C[C@@H](O)[C@H]1O)C(O)=O	Organic oxygen compounds
M153T259	Ribitol	1.57415	2.09194e+06	66272.4	3.11225e+06	141305	0.67216	-0.57312	0.000346779	0.0207386	153.011	258.592	3.00751	152.069	C5H12O5	C00474	pos	InChI=1S/C5H12O5/c6-1-3(8)5(10)4(9)2-7/h3-10H,1-2H2/t3-,4+,5-	OC[C@H](O)[C@H](O)[C@H](O)CO	Organic oxygen compounds
M133T90	L-Asparagine	1.48384	1.68905e+08	1.94819e+07	2.39265e+08	1.47139e+07	0.70593	-0.50239	0.00753482	0.0832611	133.061	90.0273	0.419357	132.054	C4H8N2O3	C00152	pos	InChI=1S/C4H8N2O3/c5-2(4(8)9)1-3(6)7/h2H,1,5H2,(H2,6,7)(H,8,9)/t2-/m0/s1	N[C@@H](CC(N)=O)C(O)=O	Organic acids and derivatives
M113T211_2	Uracil	1.34702	4.36289e+08	5.28582e+07	6.17602e+08	8.52789e+07	0.70642	-0.50139	0.0351838	0.178209	113.035	211.22	2.69013	112.027	C4H4N2O2	C00106	pos	InChI=1S/C4H4N2O2/c7-3-1-2-5-4(8)6-3/h1-2H,(H2,5,6,7,8)	O=C1NC=CC(=O)N1	Organoheterocyclic compounds
M167T474	Homovanillin	1.4202	3.62564e+08	4.80129e+07	5.07721e+08	4.3731e+07	0.7141	-0.4858	0.0179724	0.127634	167.069	474.45	4.91951	166.063	C9H10O3	C05581	pos	InChI=1S/C9H10O3/c1-12-9-6-7(4-5-10)2-3-8(9)11/h2-3,5-6,11H,4H2,1H3	COC1=C(O)C=CC(CC=O)=C1	Benzenoids
M218T584	N-Acetylserotonin	1.33968	1.04279e+07	1.40587e+06	1.37862e+07	1.26795e+06	0.7564	-0.40277	0.0372053	0.183645	218.211	583.944	0.744936	218.106	C12H14N2O2	C00978	pos	InChI=1S/C12H14N2O2/c1-8(15)13-5-4-9-7-14-12-3-2-10(16)6-11(9)12/h2-3,6-7,14,16H,4-5H2,1H3,(H,13,15)	CC(=O)NCCC1=CNC2=C1C=C(O)C=C2	Organoheterocyclic compounds
M282T809	Oleic acid	1.52465	9.38113e+07	5.91546e+06	1.23487e+08	5.52738e+06	0.75969	-0.39653	0.00315325	0.0527936	282.279	808.507	0.0313645	282.256	C18H34O2	C00712	pos	InChI=1S/C18H34O2/c1-2-3-4-5-6-7-8-9-10-11-12-13-14-15-16-17-18(19)20/h9-10H,2-8,11-17H2,1H3,(H,19,20)/b10-9-	CCCCCCCCC=C/CCCCCCCC(O)=O	Lipids and lipid-like molecules
M298T396	5-Methylthioadenosine	1.55682	1.39175e+07	552756	1.80302e+07	618967	0.7719	-0.37351	0.00101186	0.0327252	298.096	395.695	1.72528	297.09	C11H15N5O3S	C00170	pos	InChI=1S/C11H15N5O3S/c1-20-2-5-7(17)8(18)11(19-5)16-4-15-6-9(12)13-3-14-10(6)16/h3-5,7-8,11,17-18H,2H2,1H3,(H2,12,13,14)/t5-,7-,8-,11-/m1/s1	CSC[C@H]1O[C@H]([C@H](O)[C@@H]1O)N1C=NC2=C1N=CN=C2N	Nucleosides, nucleotides, and analogues
M274T105	(2R,3R)-3-Methylglutamyl-5-Semialdehyde-N6-Lysine	1.56986	1.77251e+07	754081	2.24489e+07	218842	0.78958	-0.34085	0.000479137	0.0239484	274.187	104.544	0.00461252	273.169	C12H23N3O4	C20279	pos	NULL	NULL	others
M130T80_2	N4-Acetylaminobutanal	1.32858	1.58273e+08	1.21279e+07	1.80964e+08	5.07602e+06	0.87461	-0.19329	0.0403655	0.191606	130.086	80.4313	2.73308	129.079	C6H11NO2	C05936	pos	InChI=1S/C6H11NO2/c1-6(9)7-4-2-3-5-8/h5H,2-4H2,1H3,(H,7,9)	CC(=O)NCCCC=O	Organic oxygen compounds
M143T1013	5-(2-Hydroxyethyl)-4-Methylthiazole	1.39984	1.0332e+08	5.78126e+06	1.15611e+08	1.00994e+06	0.89369	-0.16216	0.0222113	0.142212	143.04	1013.38	0.000885713	143.041	C6H9NOS	C04294	pos	InChI=1S/C6H9NOS/c1-5-6(2-3-8)9-4-7-5/h4,8H,2-3H2,1H3	CC1=C(CCO)SC=N1	Organoheterocyclic compounds
M325T96	Cellobiose	1.37112	5.33785e+07	2.93689e+06	5.9044e+07	148250	0.90405	-0.14553	0.0289161	0.161271	325.113	95.7705	12.1862	342.116	C12H22O11	C00185	pos	InChI=1S/C12H22O11/c13-1-3-5(15)6(16)9(19)12(22-3)23-10-4(2-14)21-11(20)8(18)7(10)17/h3-20H,1-2H2/t3-,4-,5-,6+,7-,8-,9-,10-,11?,12+/m1/s1	OC[C@H]1O[C@@H](O[C@@H]2[C@@H](CO)OC(O)[C@H](O)[C@H]2O)[C@H](O)[C@@H](O)[C@@H]1O	Organic oxygen compounds
M210T166	N-Acetyldemethylphosphinothricin	1.31995	2.3427e+07	1.74233e+06	1.94119e+07	1.61433e+06	1.2068	0.27123	0.0429065	0.197969	210.061	165.659	1.20637	209.045	C6H12NO5P	C17949	pos	InChI=1S/C6H12NO5P/c1-4(8)7-5(6(9)10)2-3-13(11)12/h5,13H,2-3H2,1H3,(H,7,8)(H,9,10)(H,11,12)/t5-/m0/s1	CC(=O)N[C@@H](CCP(O)=O)C(O)=O	Organic acids and derivatives
M162T163	O-Acetyl-L-Homoserine	1.30562	1.29824e+07	1.13997e+06	1.07479e+07	754404	1.2079	0.2725	0.047285	0.208196	162.076	163.353	0.249717	161.069	C6H11NO4	C01077	pos	InChI=1S/C6H11NO4/c1-4(8)11-3-2-5(7)6(9)10/h5H,2-3,7H2,1H3,(H,9,10)/t5-/m0/s1	CC(=O)OCC[C@H](N)C(O)=O	Organic acids and derivatives
M147T165	Methyloxaloacetate	1.31646	7.7318e+06	490731	6.37375e+06	644524	1.2131	0.27866	0.043956	0.200746	147.029	165.268	0.0278857	146.022	C5H6O5	C06030	pos	InChI=1S/C5H6O5/c1-2(4(7)8)3(6)5(9)10/h2H,1H3,(H,7,8)(H,9,10)/t2-/m0/s1	C[C@H](C(O)=O)C(=O)C(O)=O	Organic acids and derivatives
M118T410	Indole	1.51307	3.33442e+07	1.94443e+06	2.6427e+07	621725	1.2617	0.33542	0.00420916	0.0614648	118.066	410.456	0.0680078	117.058	C8H7N	C00463	pos	InChI=1S/C8H7N/c1-2-4-8-7(3-1)5-6-9-8/h1-6,9H	N1C=CC2=C1C=CC=C2	Organoheterocyclic compounds
M99T108	Hydrogen Phosphate	1.39956	8.91519e+07	6.80494e+06	7.05773e+07	5.70029e+06	1.2632	0.33706	0.0222736	0.142291	98.9849	108.441	0.642028	97.9769	H3PO4	C00009	pos	InChI=1S/H3O4P/c1-5(2,3)4/h(H3,1,2,3,4)	OP(O)(O)=O	Homogeneous non-metal compounds
M151T983	Lyxose	1.33347	4.20117e+07	5.93795e+06	3.15279e+07	876247	1.3325	0.41416	0.0389605	0.18837	151.035	983.092	2.79352	150.053	C5H10O5	C00476	pos	InChI=1S/C5H10O5/c6-1-3(8)5(10)4(9)2-7/h1,3-5,7-10H,2H2/t3-,4-,5-/m1/s1	OC[C@@H](O)[C@H](O)[C@H](O)C=O	Organic oxygen compounds
M188T335	N6-Acetyl-L-Lysine	1.3362	8.97963e+06	1.35839e+06	6.55019e+06	251765	1.3709	0.45512	0.0381828	0.186223	188.116	334.589	2.65422	188.116	C8H16N2O3	C02727	pos	InChI=1S/C8H16N2O3/c1-6(11)10-5-3-2-4-7(9)8(12)13/h7H,2-5,9H2,1H3,(H,10,11)(H,12,13)/t7-/m0/s1	CC(=O)NCCCC[C@H](N)C(O)=O	Organic acids and derivatives
M179T509	2-Oxo-4-Phenylbutyric acid	1.51524	757798	57332.4	544119	24093.3	1.3927	0.47789	0.00400027	0.0592712	179.07	508.815	0.304908	178.063	C10H10O3	C20327	pos	NULL	NULL	others
M166T95	L-Methionine S-Oxide	1.3764	7.57463e+07	7.01967e+06	5.26353e+07	9.51058e+06	1.4391	0.52515	0.0276212	0.157658	166.052	94.531	6.53595	165.046	C5H11NO3S	C02989	pos	InChI=1S/C5H11NO3S/c1-10(9)3-2-4(6)5(7)8/h4H,2-3,6H2,1H3,(H,7,8)/t4-,10?/m0/s1	CS(=O)CC[C@H](N)C(O)=O	Organic acids and derivatives
M167T683	Perillic acid	1.39811	1.3328e+07	868034	9.10942e+06	1.82951e+06	1.4631	0.54902	0.0225912	0.143299	167.107	683.485	0.451837	166.099	C10H14O2	C11924	pos	InChI=1S/C10H14O2/c1-7(2)8-3-5-9(6-4-8)10(11)12/h5,8H,1,3-4,6H2,2H3,(H,11,12)	CC(=C)C1CCC(=CC1)C(O)=O	Lipids and lipid-like molecules
M312T368	(S)-Reticuline	1.33285	6.09465e+06	1.10896e+06	4.15073e+06	112340	1.4683	0.55418	0.0391364	0.188619	312.153	367.66	8.09988	329.163	C19H23NO4	C02105	pos	InChI=1S/C19H23NO4/c1-20-7-6-13-10-19(24-3)17(22)11-14(13)15(20)8-12-4-5-18(23-2)16(21)9-12/h4-5,9-11,15,21-22H,6-8H2,1-3H3/t15-/m0/s1	COC1=C(O)C=C(C[C@@H]2N(C)CCC3=CC(OC)=C(O)C=C23)C=C1	Organoheterocyclic compounds
M227T409	L-Arogenate	1.4092	8.47633e+06	1.27281e+06	5.66063e+06	291382	1.4974	0.58248	0.0202084	0.13539	227.079	408.77	2.56739	227.079	C10H13NO5	C00826	pos	InChI=1S/C10H13NO5/c11-7(8(13)14)5-10(9(15)16)3-1-6(12)2-4-10/h1-4,6-7,12H,5,11H2,(H,13,14)(H,15,16)/t6?,7-,10?/m0/s1	N[C@@H](CC1(C=CC(O)C=C1)C(O)=O)C(O)=O	Organic acids and derivatives
M105T393	2-Phenylethanol	1.36658	3.411e+06	580208	2.26159e+06	168050	1.5082	0.59286	0.0300517	0.164642	105.07	393.437	0.0119803	122.073	C8H10O	C05853	pos	InChI=1S/C8H10O/c9-7-6-8-4-2-1-3-5-8/h1-5,9H,6-7H2	OCCC1=CC=CC=C1	Benzenoids
M146T409	2-Dehydropantoate	1.54062	4.70632e+07	4.00991e+06	2.98978e+07	918100	1.5741	0.65456	0.00194409	0.0431901	146.059	408.763	3.59236	146.058	C6H10O4	C00966	pos	InChI=1S/C6H10O4/c1-6(2,3-7)4(8)5(9)10/h7H,3H2,1-2H3,(H,9,10)/p-1	CC(C)(CO)C(=O)C([O-])=O	Organic acids and derivatives
M177T64	N-Formyl-L-Methionine	1.33322	2.9267e+08	5.36108e+07	1.76299e+08	3.96263e+07	1.6601	0.73125	0.0390308	0.188454	176.971	64.2484	7.63862	177.046	C6H11NO3S	C03145	pos	InChI=1S/C6H11NO3S/c1-11-3-2-5(6(9)10)7-4-8/h4-5H,2-3H2,1H3,(H,7,8)(H,9,10)/t5-/m1/s1	CSCC[C@@H](NC=O)C(O)=O	Organic acids and derivatives
M155T1127	Gentisic acid	1.55884	8.16435e+09	3.6458e+08	4.87106e+09	5.35188e+08	1.6761	0.7451	0.000916451	0.0322062	154.99	1127.42	0.0146431	154.027	C7H6O4	C00628	pos	InChI=1S/C7H6O4/c8-4-1-2-6(9)5(3-4)7(10)11/h1-3,8-9H,(H,10,11)	OC(=O)C1=C(O)C=CC(O)=C1	Benzenoids
M146T105_2	4-Guanidinobutanoic acid	1.57989	4.37587e+06	228064	2.57226e+06	76546.8	1.7012	0.76653	0.000202909	0.0174894	146.092	105.06	0.000270329	145.085	C5H11N3O2	C01035	pos	InChI=1S/C5H11N3O2/c6-5(7)8-3-1-2-4(9)10/h1-3H2,(H,9,10)(H4,6,7,8)	NC(N)=NCCCC(O)=O	Organic acids and derivatives
M251T679	Xanthoxin	1.45391	2.51453e+07	3.06629e+06	1.43086e+07	2.99825e+06	1.7574	0.8134	0.0119055	0.10446	251.164	679.355	0.0361866	250.157	C15H22O3	C13453	pos	InChI=1S/C15H22O3/c1-11(6-8-16)5-7-15-13(2,3)9-12(17)10-14(15,4)18-15/h5-8,12,17H,9-10H2,1-4H3/b7-5+,11-6-/t12-,14+,15-/m0/s1	CC(C=C[C@@]12O[C@]1(C)C[C@@H](O)CC2(C)C)=CC=O	Lipids and lipid-like molecules
M90T91	Beta-Alanine	1.57641	1.64825e+08	7.74987e+06	9.02454e+07	7.60117e+06	1.8264	0.86901	0.000285646	0.019461	90.0555	90.7848	1.64531	89.0477	C3H7NO2	C00099	pos	InChI=1S/C3H7NO2/c4-2-1-3(5)6/h1-2,4H2,(H,5,6)	NCCC(O)=O	Organic acids and derivatives
M256T105_1	Nicotinate D-Ribonucleoside	1.56974	3.80802e+08	1.44045e+07	2.01828e+08	2.61029e+07	1.8868	0.91592	0.000483158	0.0240083	256.081	104.963	1.00238	256.082	C11H14NO6	C05841	pos	InChI=1S/C11H13NO6/c13-5-7-8(14)9(15)10(18-7)12-3-1-2-6(4-12)11(16)17/h1-4,7-10,13-15H,5H2/p+1/t7-,8-,9-,10-/m1/s1	OC[C@H]1O[C@H]([C@H](O)[C@@H]1O)[N+]1=CC(=CC=C1)C(O)=O	Organic oxygen compounds
M131T80	Agmatine	1.48594	2.21383e+07	3.59888e+06	1.16398e+07	218628	1.902	0.92748	0.0072648	0.0814077	131.129	80.4191	0.00342726	130.122	C5H14N4	C00179	pos	InChI=1S/C5H14N4/c6-3-1-2-4-9-5(7)8/h1-4,6H2,(H4,7,8,9)	NCCCCNC(N)=N	Organic nitrogen compounds
M153T158_2	1,2-Epoxy-p-Menth-8-ene	1.58805	3.18927e+07	324989	1.56803e+07	1.58166e+06	2.0339	1.0243	6.41754e-05	0.0117614	153.126	157.754	4.52498	152.12	C10H16O	C07271	pos	InChI=1S/C10H16O/c1-7(2)8-4-5-10(3)9(6-8)11-10/h8-9H,1,4-6H2,2-3H3	CC(=C)C1CCC2(C)OC2C1	Organoheterocyclic compounds
M231T157	N-Acetyl-L-2-Amino-6-Oxopimelate	1.5711	1.43527e+07	1.17298e+06	6.83191e+06	343313	2.1008	1.071	0.000438874	0.0230994	231.097	156.86	0.305132	231.074	C9H13NO6	C05539	pos	InChI=1S/C9H13NO6/c1-5(11)10-6(8(13)14)3-2-4-7(12)9(15)16/h6H,2-4H2,1H3,(H,10,11)(H,13,14)(H,15,16)/t6-/m0/s1	CC(=O)N[C@@H](CCCC(=O)C(O)=O)C(O)=O	Organic acids and derivatives
M362T298	Chelirubine	1.54246	1.14592e+07	977681	5.43184e+06	1.02979e+06	2.1096	1.077	0.00182298	0.0422727	362.086	297.783	0.0405771	362.103	C21H16NO5	C06327	pos	InChI=1S/C21H16NO5/c1-22-8-14-19(17(23-2)7-18-21(14)27-10-26-18)12-4-3-11-5-15-16(25-9-24-15)6-13(11)20(12)22/h3-8H,9-10H2,1-2H3/q+1	COc1cc2OCOc2c2c[n+](C)c3c4cc5OCOc5cc4ccc3c12	Alkaloids and derivatives
M148T130	2-Hydroxyglutarate	1.5217	3.04571e+07	3.72377e+06	1.42614e+07	2.54904e+06	2.1356	1.0947	0.00340873	0.0547623	148.042	129.806	5.84349	148.037	C5H8O5	C02630	pos	NULL	NULL	Lipids and lipid-like molecules
M306T104_1	CMP	1.39232	3.05243e+08	7.29724e+07	1.42505e+08	3.15247e+07	2.142	1.0989	0.0238851	0.147352	306.048	103.621	10.7186	323.052	C9H14N3O8P	C00055	pos	InChI=1S/C9H14N3O8P/c10-5-1-2-12(9(15)11-5)8-7(14)6(13)4(20-8)3-19-21(16,17)18/h1-2,4,6-8,13-14H,3H2,(H2,10,11,15)(H2,16,17,18)/t4-,6-,7-,8-/m1/s1	NC1=NC(=O)N(C=C1)[C@@H]1O[C@H](COP(O)(O)=O)[C@@H](O)[C@H]1O	Nucleosides, nucleotides, and analogues
M137T385	Salicylic acid	1.32297	3.18671e+07	1.06959e+07	1.41847e+07	1.25237e+06	2.2466	1.1677	0.0466793	0.217692	137.023	384.724	0.65131	138.032	C7H6O3	C00805	neg	InChI=1S/C7H6O3/c8-6-4-2-1-3-5(6)7(9)10/h1-4,8H,(H,9,10)	OC(=O)C1=CC=CC=C1O	Benzenoids
M328T323	Cyclic AMP	1.46692	4.35002e+07	8.85188e+06	1.9128e+07	4.20817e+06	2.2742	1.1853	0.012576	0.11383	328.045	323.134	0.0396287	329.053	C10H12N5O6P	C00575	neg	InChI=1S/C10H12N5O6P/c11-8-5-9(13-2-12-8)15(3-14-5)10-6(16)7-4(20-10)1-19-22(17,18)21-7/h2-4,6-7,10,16H,1H2,(H,17,18)(H2,11,12,13)/t4-,6-,7-,10-/m1/s1	NC1=NC=NC2=C1N=CN2[C@@H]1O[C@@H]2COP(O)(=O)O[C@H]2[C@H]1O	Nucleosides, nucleotides, and analogues
M153T194	Xanthine	1.50096	1.19951e+07	2.26682e+06	4.78137e+06	316215	2.5087	1.327	0.00547361	0.0705689	153.041	194.311	0.166622	152.033	C5H4N4O2	C00385	pos	InChI=1S/C5H4N4O2/c10-4-2-3(7-1-6-2)8-5(11)9-4/h1H,(H3,6,7,8,9,10,11)	O=C1NC2=C(NC=N2)C(=O)N1	Organoheterocyclic compounds
M307T105	UMP	1.39637	2.39657e+07	6.98785e+06	9.3335e+06	1.01318e+06	2.5677	1.3605	0.0229765	0.144539	307.032	104.526	12.7586	324.036	C9H13N2O9P	C00105	pos	InChI=1S/C9H13N2O9P/c12-5-1-2-11(9(15)10-5)8-7(14)6(13)4(20-8)3-19-21(16,17)18/h1-2,4,6-8,13-14H,3H2,(H,10,12,15)(H2,16,17,18)/t4-,6-,7-,8-/m1/s1	O[C@H]1[C@@H](O)[C@@H](O[C@@H]1COP(O)(O)=O)N1C=CC(=O)NC1=O	Nucleosides, nucleotides, and analogues
M160T341	Indoleacetaldehyde	1.33682	1.20178e+06	249843	457366	340930	2.6276	1.3938	0.03801	0.185735	160.076	341.044	0.0369494	159.068	C10H9NO	C00637	pos	InChI=1S/C10H9NO/c12-6-5-8-7-11-10-4-2-1-3-9(8)10/h1-4,6-7,11H,5H2	O=CCC1=CNC2=CC=CC=C12	Organoheterocyclic compounds
M146T85	L-Glutamic acid	1.48366	3.29373e+07	7.75208e+06	1.13815e+07	2.35438e+06	2.8939	1.533	0.0099678	0.103864	146.045	84.645	1.4694	147.053	C5H9NO4	C00025	neg	InChI=1S/C5H9NO4/c6-3(5(9)10)1-2-4(7)8/h3H,1-2,6H2,(H,7,8)(H,9,10)/t3-/m0/s1	N[C@@H](CCC(O)=O)C(O)=O	Organic acids and derivatives
M137T135	2-Aminobenzoic acid	1.49327	2.75494e+06	549653	949003	234180	2.903	1.5375	0.00636001	0.0757111	137.046	134.537	14.0676	137.048	C7H7NO2	C00108	pos	InChI=1S/C7H7NO2/c8-6-4-2-1-3-5(6)7(9)10/h1-4H,8H2,(H,9,10)	NC1=CC=CC=C1C(O)=O	Benzenoids
M183T10	Mannitol	1.54134	2.1384e+09	1.0831e+08	7.26372e+08	3.18225e+08	2.9439	1.5577	0.00189616	0.0428473	182.987	9.93973	3.11855	182.079	C6H14O6	C00392	pos	InChI=1S/C6H14O6/c7-1-3(9)5(11)6(12)4(10)2-8/h3-12H,1-2H2/t3-,4-,5-,6-/m1/s1	OC[C@@H](O)[C@@H](O)[C@H](O)[C@H](O)CO	Organic oxygen compounds
M206T222	N-Acetyl-L-Phenylalanine	1.52221	4.6846e+06	960408	1.57374e+06	115372	2.9767	1.5737	0.00508931	0.0770859	206.081	221.565	0.603302	207.089	C11H13NO3	C03519	neg	InChI=1S/C11H13NO3/c1-8(13)12-10(11(14)15)7-9-5-3-2-4-6-9/h2-6,10H,7H2,1H3,(H,12,13)(H,14,15)/t10-/m0/s1	CC(=O)N[C@@H](CC1=CC=CC=C1)C(O)=O	Organic acids and derivatives
M174T105_3	N-Acetyl-L-Glutamate 5-Semialdehyde	1.43278	1.04233e+07	3.0933e+06	3.18813e+06	200063	3.2694	1.709	0.0155681	0.119394	174.087	104.715	0.124327	173.069	C7H11NO4	C01250	pos	InChI=1S/C7H11NO4/c1-5(10)8-6(7(11)12)3-2-4-9/h4,6H,2-3H2,1H3,(H,8,10)(H,11,12)/t6-/m0/s1	CC(=O)N[C@@H](CCC=O)C(O)=O	Organic acids and derivatives
M167T300	Quinolinic acid	1.58837	3.77187e+07	2.48416e+06	1.10192e+07	826630	3.423	1.7753	6.03409e-05	0.0115454	167.013	299.591	1.50788	167.022	C7H5NO4	C03722	pos	InChI=1S/C7H5NO4/c9-6(10)4-2-1-3-8-5(4)7(11)12/h1-3H,(H,9,10)(H,11,12)	OC(=O)C1=CC=CN=C1C(O)=O	Organoheterocyclic compounds
M250T755	Deoxyadenosine	1.34678	9.31623e+06	3.88131e+06	2.43233e+06	806932	3.8302	1.9374	0.0396418	0.201233	250.149	755.133	13.9271	251.102	C10H13N5O3	C00559	neg	InChI=1S/C10H13N5O3/c11-9-8-10(13-3-12-9)15(4-14-8)7-1-5(17)6(2-16)18-7/h3-7,16-17H,1-2H2,(H2,11,12,13)/t5-,6+,7+/m0/s1	NC1=NC=NC2=C1N=CN2[C@H]1C[C@H](O)[C@@H](CO)O1	Nucleosides, nucleotides, and analogues
M217T339	Beta-Alanyl-L-Lysine	1.44244	4.66971e+07	1.43149e+07	1.20533e+07	645739	3.8742	1.9539	0.0138343	0.112441	217.155	339.018	0.00210747	217.143	C9H19N3O3	C05341	pos	InChI=1S/C9H19N3O3/c10-5-2-1-3-7(9(14)15)12-8(13)4-6-11/h7H,1-6,10-11H2,(H,12,13)(H,14,15)/t7-/m0/s1	[H][C@@](CCCCN)(N=C(O)CCN)C(O)=O	Organic acids and derivatives
M264T396	Phenylacetylglutamine	1.42799	3.68681e+06	1.20568e+06	812998	545928	4.5348	2.181	0.01976	0.142872	264.11	395.895	4.41973	264.111	C13H16N2O4	C04148	neg	InChI=1S/C13H16N2O4/c14-11(16)7-6-10(13(18)19)15-12(17)8-9-4-2-1-3-5-9/h1-5,10H,6-8H2,(H2,14,16)(H,15,17)(H,18,19)/t10-/m0/s1	NC(=O)CC[C@H](NC(=O)CC1=CC=CC=C1)C(O)=O	Organic acids and derivatives
M597T618	Astaxanthin	1.49457	9.63464e+06	2.53765e+06	1.90464e+06	102885	5.0585	2.3387	0.00620497	0.0748501	597.398	617.533	7.0643	596.387	C40H52O4	C08580	pos	InChI=1S/C40H52O4/c1-27(17-13-19-29(3)21-23-33-31(5)37(43)35(41)25-39(33,7)8)15-11-12-16-28(2)18-14-20-30(4)22-24-34-32(6)38(44)36(42)26-40(34,9)10/h11-24,35-36,41-42H,25-26H2,1-10H3/b12-11+,17-13+,18-14+,23-21+,24-22+,27-15+,28-16+,29-19+,30-20+/t35-,36-/m0/s1	CC(C=CC=C(/C)C=CC1=C(C)C(=O)[C@@H](O)CC1(C)C)=C/C=C/C=C(C)/C=C/C=C(C)/C=C/C1=C(C)C(=O)[C@@H](O)CC1(C)C	Lipids and lipid-like molecules
M113T1075	Ketoleucine	1.47091	7.62998e+06	2.3742e+06	1.18394e+06	68124.2	6.4446	2.6881	0.0093039	0.0921951	113.035	1074.7	3.09088	130.063	C6H10O3	C00233	pos	InChI=1S/C6H10O3/c1-4(2)3-5(7)6(8)9/h4H,3H2,1-2H3,(H,8,9)	CC(C)CC(=O)C(O)=O	Organic acids and derivatives
M383T674	7-Dehydrodesmosterol	1.57002	1.17544e+07	1.6705e+06	1.63348e+06	152633	7.1959	2.8472	0.000473787	0.0238796	383.33	673.949	3.40073	382.324	C27H42O	C05107	pos	InChI=1S/C27H42O/c1-18(2)7-6-8-19(3)23-11-12-24-22-10-9-20-17-21(28)13-15-26(20,4)25(22)14-16-27(23,24)5/h7,9-10,19,21,23-25,28H,6,8,11-17H2,1-5H3/t19-,21+,23-,24+,25+,26+,27-/m1/s1	[H][C@@]1(CC[C@@]2([H])C3=CC=C4C[C@@H](O)CC[C@]4(C)[C@@]3([H])CC[C@]12C)[C@H](C)CCC=C(C)C	Lipids and lipid-like molecules
M247T110	(S)-Abscisic acid	1.4789	1.2858e+07	3.97947e+06	1.61853e+06	331765	7.9443	2.9899	0.00818982	0.0870245	247.129	109.784	0.647436	264.136	C15H20O4	C06082	pos	InChI=1S/C15H20O4/c1-10(7-13(17)18)5-6-15(19)11(2)8-12(16)9-14(15,3)4/h5-8,19H,9H2,1-4H3,(H,17,18)/b6-5+,10-7+/t15-/m1/s1	OC(=O)C=C(/C)C=C[C@@]1(O)C(C)=CC(=O)CC1(C)C	Lipids and lipid-like molecules
M180T459	L-Homophenylalanine	1.58377	1.85763e+07	1.96013e+06	2.01046e+06	89713.1	9.2398	3.2079	0.000127228	0.0154359	180.101	459.47	3.2144	179.095	C10H13NO2	C17235	pos	InChI=1S/C10H13NO2/c11-9(10(12)13)7-6-8-4-2-1-3-5-8/h1-5,9H,6-7,11H2,(H,12,13)/t9-/m0/s1	N[C@@H](CCc1ccccc1)C(O)=O	Organic acids and derivatives
M321T938	8,9-DiHETrE	1.54288	8.06906e+07	1.71464e+07	7.60581e+06	338527	10.609	3.4072	0.00179586	0.0420449	321.242	938.455	12.9024	338.246	C20H34O4	C14773	pos	InChI=1S/C20H34O4/c1-2-3-4-5-6-7-8-9-12-15-18(21)19(22)16-13-10-11-14-17-20(23)24/h6-7,9-10,12-13,18-19,21-22H,2-5,8,11,14-17H2,1H3,(H,23,24)/b7-6-,12-9-,13-10-	CCCCCC=C/CC=C/CC(O)C(O)CC=C/CCCC(O)=O	Lipids and lipid-like molecules
M265T452	Subaphylline	1.4723	8.52528e+06	2.83292e+06	750119	285336	11.365	3.5066	0.00910532	0.0912889	265.154	451.502	2.04636	264.147	C14H20N2O3	C10497	pos	InChI=1S/C14H20N2O3/c1-19-13-10-11(4-6-12(13)17)5-7-14(18)16-9-3-2-8-15/h4-7,10,17H,2-3,8-9,15H2,1H3,(H,16,18)/b7-5-	COC1=C(O)C=CC(C=C/C(=O)NCCCCN)=C1	Phenylpropanoids and polyketides
M201T139	4-Fumarylacetoacetate	1.54337	3.01548e+07	6.78649e+06	1.09632e+06	91037.2	27.505	4.7816	0.00176465	0.0418263	201.052	138.828	0.213377	200.032	C8H8O6	C01061	pos	InChI=1S/C8H8O6/c9-5(1-2-7(11)12)3-6(10)4-8(13)14/h1-2H,3-4H2,(H,11,12)(H,13,14)/p-2/b2-1+	[O-]C(=O)CC(=O)CC(=O)C=CC([O-])=O	Organic acids and derivatives
M211T531	3-(3,4-Dihydroxy-5-Methoxy)-2-Propenoic acid	1.38534	1.28583e+07	6.199e+06	424209	66827.1	30.311	4.9218	0.0254912	0.151595	211.06	531.192	0.436368	210.053	C10H10O5	C05619	pos	InChI=1S/C10H10O5/c1-15-8-5-6(2-3-9(12)13)4-7(11)10(8)14/h2-5,11,14H,1H3,(H,12,13)/b3-2+	COC1=CC(C=CC(O)=O)=CC(O)=C1O	Phenylpropanoids and polyketides
M351T792	6-Ketoprostaglandin E1	1.32328	5.56659e+07	3.26694e+07	126.58	0	439770	18.746	0.041917	0.195342	351.214	791.626	0.0229111	368.22	C20H32O6	C05962	pos	InChI=1S/C20H32O6/c1-2-3-4-7-14(21)10-11-16-17(19(24)13-18(16)23)12-15(22)8-5-6-9-20(25)26/h10-11,14,16-18,21,23H,2-9,12-13H2,1H3,(H,25,26)/b11-10+/t14-,16+,17+,18+/m0/s1	CCCCC[C@H](O)C=C[C@H]1[C@H](O)CC(=O)[C@@H]1CC(=O)CCCCC(O)=O	Lipids and lipid-like molecules

## Sheet: Table S7
Table S7. Common significantly influenced pathways base on metabolites in leaves of S. americanum under Cd stress
Classification	KEGG pathway	SH-3d-L		SH-7d-L
		impact value	raw p	impact value	raw p
Nucleotide	Pyrimidine metabolism	0.29	0.01	0.29	0
Amino acid	Arginine biosynthesis	0.3	0.01	0.3	0.02
Amino acid	Alanine, aspartate and glutamate metabolism	0.37	0	0.37	0.03
Amino acid	Arginine and proline metabolism	0.21	0	0.21	0
Amino acid	Phenylalanine, tyrosine and tryptophan biosynthesis	0.2	0	0.2	0
Amino acid	Phenylalanine metabolism	0.13	0	0.13	0
Amino acid	beta-Alanine metabolism	0.26	0	0.26	0
Amino acid	Taurine and hypotaurine metabolism	0.18	0.03	0.18	0.01
Cofactors and vitamins	Pantothenate and CoA biosynthesis	0.13	0.01	0.13	0

## Sheet: Table S8
Table S8. KEGG pathway annotated by Cd-responsive DEG/DEP/DEM in leaves of S. americanum
Class	KEGG pathway	3d-mapping			7d-mapping
		DEG	DEP	DEM	DEG	DEP	DEM
Amino acid metabolism	Alanine, aspartate and glutamate metabolism	39	7	8*	43	5	3*
	Arginine and proline metabolism	37	4	16*	38	5	8*
	Arginine biosynthesis	27	4	5*	32	3	3*
	Cysteine and methionine metabolism	81	15	10*	93	12	5*
	Cysteine and methionine metabolism	62	14*	8*	69	9	1
	Histidine metabolism	9	1	7*	14	1	4*
	Lysine biosynthesis	8	1	8*	14	3	3
	Lysine degradation	13	4	7*	21	2	1
	Phenylalanine metabolism	57*	4	11*	51	3	6*
	Phenylalanine, tyrosine and tryptophan biosynthesis	28	4	12*	28	1	7*
	Tryptophan metabolism	40	8	8	42	3	6*
	Tyrosine metabolism	46	6	9*	44	5	4
	Valine, leucine and isoleucine biosynthesis	18	1	3	25	1	1
	β-Alanine metabolism	41	3	8*	46	3	7*
	Cyanoamino acid metabolism	87*	7	5	81*	9	3
	Glutathione metabolism	93	11	4	78	6	3
	Taurine and hypotaurine metabolism	11	1	4*	15	3	3*
Carbohydrate metabolism	Amino sugar and nucleotide sugar metabolism	115*	16	4	123	17	1
	Butanoate metabolism	23	3	5	28	2	2
	Fructose and mannose metabolism	55	10	5	69	15*	1
	Glyoxylate and dicarboxylate metabolism	67	20*	7	81	12	2
	Pentose and glucuronate interconversions	77	5	7*	83	8	2
	Propanoate metabolism	20	6	3	25	2	1
	Pyruvate metabolism	61	14	2	78	15	1
	Starch and sucrose metabolism	231*	17	2	254*	33*	1
	Carbon fixation in photosynthetic organisms	79	22*	3	110*	23*	1
Energy metabolism	Nitrogen metabolism	18	7*	1	20	7*	1
	Oxidative phosphorylation	26	9	4*	48	2	1
	Photosynthesis	79*	10	1	100*	1	1
	Sulfur metabolism	38	2	2	48	4	1
	Arachidonic acid metabolism	18	1	13*	19	3	2
Lipid metabolism	Biosynthesis of unsaturated fatty acids	34	2	6	44	3	1
	Cutin, suberine and wax biosynthesis	32*	1	1	38*	1	2
	Fatty acid biosynthesis	26	6	1	37	6	1
	Steroid biosynthesis	56*	4	5*	51	1	2
Biosynthesis of other secondary metabolites	Phenylpropanoid biosynthesis	170*	21	10*	166*	22	5*
	Flavonoid biosynthesis	40*	3	5	43*	3	1
	Isoquinoline alkaloid biosynthesis	26	3	6	27	3	2
	Monobactam biosynthesis	9	1	9*	15	4	2
	Tropane, piperidine and pyridine alkaloid biosynthesis	22	1	6	29	2	2
Nucleotide metabolism	Purine metabolism	58	8	6	95	8	4
	Pyrimidine metabolism	40	8	9*	65	7	7*
Metabolism of cofactors and vitamins	Nicotinate and nicotinamide metabolism	20	4	6	21	3	4*
	Porphyrin and chlorophyll metabolism	54*	8	2	67*	5	1
	Riboflavin metabolism	6	3	1	10	1	1
	Thiamine metabolism	20	6	5*	21	5	1
Metabolism of terpenoids and polyketides	Carotenoid biosynthesis	65*	5	4	60*	3	3
	Limonene and pinene degradation	24	1	4	30	1	2
	Zeatin biosynthesis	37*	3	4*	37	3	2
Translation	Aminoacyl-tRNA biosynthesis	27	1	8*	34	5	4*
Signal transduction	Plant hormone signal transduction	262*	3	1	293*	3	2*
Note: 3d-mapping, represents number of differentially expressed genes (DEGs), differentially expressed proteins (DEPs), and differentially expressed metabolites (DEMs) annotated to corresponding metabolic pathways in leaves for Cd stress timepoints at 3d. 7d-mapping, represents number of DEGs, DEPs, and DEMs annotated to corresponding metabolic pathways in leaves for Cd stress time points at 7d.
